# Supplementary material for: An instantly fixable and self-adaptive scaffold for skull regeneration by autologous stem cell recruitment and angiogenesis
Source: Nat Commun. 2022 May 6;13:2499. doi: 10.1038/s41467-022-30243-5 (PMC9076642; doi:10.1038/s41467-022-30243-5)
Supplement: Supplementary file 7 — Source data [file 41467_2022_30243_MOESM7_ESM.xlsx]

## Sheet: Fig. 2l2
	DCLS			HCLS			HAD			Col I
Glass	23.03	26.87	22.19	30.51	32.87	28.15	7.74	8.21	10.27	4.74	4.08	3.6
Ti	31.41	33.67	32.15	37.04	40.77	39.31	21.33	23.89	21.77	9.97	10.11	9.53
Bone	12.12	10.67	10.57	13.13	16.89	15.07	7.76	8.09	5.63	2.19	2.46	1.75
Pigskin	7.08	9.54	4.62	10.18	12.33	11.03	3.91	5.01	4.31	1.46	0.98	1.04
PE	37.31	36.11	38.51	43.09	38.12	42.06	15.47	14.97	12.97	5.91	5.21	5.11
	DCLS	HCLS	HAD	Col I
	means	means	means	means
Glass	24.03	30.51	8.74	4.14
Ti	32.41	39.04	22.33	9.87
Bone	11.12	15.13	7.16	2.13
Pigskin	7.08	11.18	4.41	1.16
PE	37.31	41.09	14.47	5.41

## Sheet: Fig. 2f2
DCLS	473.45	458.99	487.91
HCLS	335.67	289.73	381.61
HAD	1492.87	1543.22	1262.52
Col I	649.98	568.99	550.97
	means
DCLS	473.45
HCLS	335.67
HAD	1432.87
Col I	589.98

## Sheet: Fig. 2f3
DCLS	70.66	85.93	73.39
HCLS	74.32	88.98	98.66
HAD	72.16	73.69	88.63
Col I	76.09	59.58	74.6
	means
DCLS	76.66
HCLS	87.32
HAD	78.16
Col I	70.09

## Sheet: Fig. 2b
	Temperature	DCLS	HCLS	Col I	HA-Col I	HA-Col I-μHAp	HAD	HA
	20	-0.01353	0.01236	0.0032	-0.04343	-0.00762	0.02801	-0.12574
	20.166	-0.02698	-0.00369	-0.00394	-0.06467	-0.01616	0.07079	-0.16301
	20.331	-0.06047	-0.03642	-0.03609	-0.10439	-0.03967	0.09301	-0.21421
	20.495	-0.10658	-0.07885	-0.08438	-0.15442	-0.07289	0.092	-0.27044
	20.659	-0.15724	-0.12557	-0.13773	-0.20674	-0.11153	0.05696	-0.32248
	20.823	-0.20002	-0.16601	-0.18031	-0.24999	-0.14369	0.02399	-0.36554
	20.988	-0.2328	-0.19933	-0.2109	-0.28269	-0.16784	-0.00251	-0.39868
	21.153	-0.25948	-0.22808	-0.23475	-0.30933	-0.18721	-0.02433	-0.42606
	21.319	-0.27563	-0.24846	-0.24826	-0.32446	-0.19791	-0.03787	-0.44194
	21.485	-0.28802	-0.26525	-0.25828	-0.33623	-0.20604	-0.04839	-0.45348
	21.651	-0.29703	-0.27842	-0.26519	-0.34468	-0.21265	-0.0563	-0.46235
	21.818	-0.30402	-0.28956	-0.27031	-0.35094	-0.21724	-0.06349	-0.46796
	21.984	-0.30766	-0.29705	-0.27194	-0.35415	-0.21915	-0.06659	-0.4738
	22.151	-0.31	-0.30287	-0.27295	-0.35627	-0.22049	-0.06937	-0.47729
	22.317	-0.31163	-0.3072	-0.27338	-0.35773	-0.22081	-0.07177	-0.48021
	22.484	-0.31276	-0.31079	-0.27366	-0.35874	-0.22093	-0.07336	-0.48302
	22.651	-0.31345	-0.31305	-0.27366	-0.3589	-0.22071	-0.07353	-0.48424
	22.817	-0.3141	-0.31481	-0.27381	-0.3591	-0.22056	-0.07392	-0.48586
	22.984	-0.31473	-0.3163	-0.27397	-0.35925	-0.22044	-0.07441	-0.48763
	23.151	-0.31539	-0.31759	-0.27413	-0.35953	-0.22032	-0.07492	-0.48937
	23.317	-0.31594	-0.31847	-0.27414	-0.3598	-0.22017	-0.07539	-0.49078
	23.484	-0.31653	-0.31923	-0.2742	-0.36009	-0.22005	-0.07584	-0.49228
	23.651	-0.31716	-0.3199	-0.27429	-0.36038	-0.21999	-0.07637	-0.49381
	23.817	-0.3178	-0.32049	-0.2744	-0.36069	-0.21998	-0.07693	-0.49536
	23.984	-0.31849	-0.32094	-0.27454	-0.36119	-0.22009	-0.07744	-0.4968
	24.151	-0.31924	-0.32148	-0.27476	-0.36166	-0.22017	-0.07796	-0.49834
	24.317	-0.32004	-0.322	-0.27502	-0.36217	-0.22036	-0.07851	-0.49998
	24.484	-0.32086	-0.3225	-0.27524	-0.36272	-0.22061	-0.07907	-0.50166
	24.65	-0.3218	-0.32298	-0.27586	-0.3634	-0.221	-0.07972	-0.50342
	24.817	-0.32261	-0.32347	-0.27641	-0.36406	-0.22128	-0.08034	-0.50508
	24.984	-0.3234	-0.32395	-0.27697	-0.36476	-0.22154	-0.08096	-0.50675
	25.15	-0.32419	-0.32443	-0.27755	-0.36549	-0.2218	-0.08157	-0.50845
	25.317	-0.32493	-0.32491	-0.27822	-0.36632	-0.22201	-0.08234	-0.51009
	25.484	-0.32571	-0.32537	-0.27888	-0.36708	-0.22226	-0.08309	-0.51174
	25.65	-0.32649	-0.32583	-0.27953	-0.36781	-0.22249	-0.08385	-0.51347
	25.817	-0.32727	-0.32629	-0.28019	-0.36851	-0.22272	-0.0846	-0.51523
	25.983	-0.32802	-0.32673	-0.28098	-0.36927	-0.22299	-0.08548	-0.51697
	26.15	-0.32877	-0.32719	-0.28167	-0.37002	-0.22328	-0.0863	-0.51873
	26.317	-0.32956	-0.32765	-0.28242	-0.37073	-0.2236	-0.08715	-0.52049
	26.483	-0.33036	-0.3281	-0.28331	-0.37143	-0.22392	-0.08802	-0.52223
	26.65	-0.33117	-0.32858	-0.28423	-0.37218	-0.22429	-0.08897	-0.52395
	26.816	-0.33201	-0.32907	-0.2847	-0.3729	-0.22465	-0.08993	-0.52573
	26.983	-0.33287	-0.32954	-0.28665	-0.37363	-0.22505	-0.09093	-0.52755
	27.149	-0.33373	-0.33002	-0.28855	-0.37436	-0.22547	-0.09193	-0.52941
	27.316	-0.33469	-0.33048	-0.28927	-0.37511	-0.22594	-0.09304	-0.53128
	27.483	-0.33559	-0.33093	-0.28952	-0.37584	-0.22638	-0.09408	-0.53304
	27.649	-0.33646	-0.33137	-0.28936	-0.37657	-0.22683	-0.0951	-0.53477
	27.816	-0.33734	-0.33182	-0.28916	-0.37733	-0.22726	-0.09612	-0.53652
	27.983	-0.33822	-0.33222	-0.2889	-0.37813	-0.2277	-0.09716	-0.53832
	28.149	-0.33909	-0.33266	-0.28871	-0.37893	-0.22815	-0.09818	-0.54012
	28.316	-0.33997	-0.33311	-0.28928	-0.37969	-0.22863	-0.09925	-0.54195
	28.483	-0.34085	-0.33354	-0.29109	-0.38047	-0.2291	-0.10037	-0.54379
	28.649	-0.34181	-0.33401	-0.2925	-0.38129	-0.22955	-0.10165	-0.54574
	28.816	-0.34277	-0.33445	-0.29382	-0.38212	-0.22999	-0.10286	-0.54763
	28.982	-0.34374	-0.33489	-0.29484	-0.38295	-0.23044	-0.10402	-0.54949
	29.149	-0.34471	-0.33533	-0.29567	-0.38378	-0.2309	-0.1052	-0.55133
	29.315	-0.34569	-0.33577	-0.29651	-0.3846	-0.23135	-0.10646	-0.55321
	29.482	-0.34661	-0.3362	-0.29746	-0.38542	-0.23179	-0.10763	-0.55505
	29.649	-0.34752	-0.33663	-0.29843	-0.38626	-0.23225	-0.10879	-0.55688
	29.815	-0.34842	-0.33708	-0.29941	-0.3871	-0.23271	-0.10995	-0.55869
	29.982	-0.34928	-0.33754	-0.30043	-0.3879	-0.23323	-0.11101	-0.56057
	30.148	-0.35017	-0.338	-0.30143	-0.38871	-0.23375	-0.11214	-0.56249
	30.315	-0.35108	-0.33847	-0.30244	-0.38949	-0.23429	-0.11332	-0.56442
	30.482	-0.35199	-0.33895	-0.30344	-0.39027	-0.23485	-0.11452	-0.56634
	30.648	-0.35295	-0.33947	-0.3045	-0.39095	-0.23548	-0.11576	-0.56843
	30.815	-0.3539	-0.33998	-0.30557	-0.3917	-0.23606	-0.11699	-0.57039
	30.981	-0.35486	-0.34048	-0.30665	-0.3925	-0.23664	-0.11824	-0.57232
	31.148	-0.35581	-0.34097	-0.30774	-0.39329	-0.23723	-0.11951	-0.57424
	31.314	-0.35676	-0.34151	-0.30885	-0.39408	-0.2378	-0.12085	-0.57614
	31.481	-0.35772	-0.34203	-0.30999	-0.39492	-0.2384	-0.1222	-0.57804
	31.648	-0.35868	-0.34256	-0.31113	-0.39576	-0.23899	-0.12355	-0.57996
	31.814	-0.35965	-0.34309	-0.31226	-0.39659	-0.23956	-0.12492	-0.5819
	31.981	-0.36064	-0.34367	-0.31341	-0.39747	-0.24017	-0.12634	-0.58387
	32.147	-0.36163	-0.34422	-0.31457	-0.39833	-0.24082	-0.12773	-0.58586
	32.314	-0.36266	-0.34477	-0.31574	-0.39921	-0.2415	-0.12917	-0.58781
	32.481	-0.3637	-0.34531	-0.31694	-0.40012	-0.24218	-0.13068	-0.58974
	32.647	-0.36482	-0.34588	-0.31817	-0.40103	-0.24289	-0.13217	-0.59175
	32.814	-0.36593	-0.34644	-0.3194	-0.40193	-0.24357	-0.13361	-0.59375
	32.98	-0.36704	-0.34701	-0.32068	-0.40281	-0.24427	-0.13503	-0.59583
	33.147	-0.36813	-0.34758	-0.322	-0.40366	-0.24498	-0.13646	-0.59797
	33.313	-0.36933	-0.34818	-0.32343	-0.40455	-0.24568	-0.13802	-0.6001
	33.48	-0.37052	-0.3488	-0.32487	-0.40542	-0.2464	-0.13959	-0.60218
	33.647	-0.3717	-0.34943	-0.32632	-0.40629	-0.24713	-0.14116	-0.60426
	33.813	-0.37289	-0.35014	-0.32778	-0.40719	-0.24786	-0.14275	-0.60634
	33.98	-0.3741	-0.35089	-0.32937	-0.40809	-0.24865	-0.14446	-0.60849
	34.146	-0.37528	-0.35161	-0.33089	-0.40902	-0.24945	-0.14613	-0.61064
	34.313	-0.37651	-0.35235	-0.33241	-0.40996	-0.25025	-0.14776	-0.61279
	34.479	-0.37775	-0.35309	-0.33393	-0.4109	-0.25103	-0.14937	-0.61496
	34.646	-0.37901	-0.35388	-0.33548	-0.41189	-0.2519	-0.15102	-0.61717
	34.812	-0.38032	-0.35465	-0.33706	-0.41282	-0.25273	-0.15271	-0.61937
	34.979	-0.38165	-0.35543	-0.33867	-0.41375	-0.25356	-0.1544	-0.62159
	35.145	-0.38303	-0.35622	-0.34028	-0.41468	-0.25441	-0.15609	-0.62382
	35.312	-0.38453	-0.35705	-0.34202	-0.41555	-0.25528	-0.15789	-0.6261
	35.479	-0.386	-0.35786	-0.34373	-0.41647	-0.25616	-0.15956	-0.62837
	35.645	-0.38749	-0.35869	-0.34546	-0.41741	-0.25706	-0.16122	-0.6306
	35.812	-0.38898	-0.35955	-0.34716	-0.41837	-0.25797	-0.1629	-0.63279
	35.978	-0.39057	-0.36047	-0.34897	-0.41935	-0.25889	-0.16458	-0.63504
	36.145	-0.39214	-0.36138	-0.35077	-0.42035	-0.25986	-0.16628	-0.63726
	36.311	-0.39373	-0.3623	-0.35259	-0.42139	-0.26085	-0.168	-0.6395
	36.478	-0.39535	-0.36324	-0.35444	-0.42245	-0.26186	-0.16969	-0.64172
	36.644	-0.39709	-0.36426	-0.3564	-0.42354	-0.26294	-0.17148	-0.64398
	36.811	-0.39882	-0.36525	-0.35836	-0.42459	-0.26405	-0.17328	-0.64626
	36.977	-0.40061	-0.36624	-0.36033	-0.42564	-0.26518	-0.1751	-0.64855
	37.144	-0.40241	-0.36724	-0.36232	-0.42671	-0.2663	-0.17694	-0.65086
	37.31	-0.40439	-0.36824	-0.36444	-0.42777	-0.26755	-0.17887	-0.65326
	37.477	-0.40634	-0.36921	-0.36651	-0.42884	-0.26877	-0.18075	-0.65553
	37.643	-0.4083	-0.37018	-0.36859	-0.42992	-0.27001	-0.18268	-0.65781
	37.81	-0.41027	-0.37116	-0.37068	-0.43099	-0.27125	-0.18465	-0.66009
	37.976	-0.41241	-0.37214	-0.37279	-0.4321	-0.2726	-0.18672	-0.66236
	38.143	-0.41451	-0.37314	-0.3749	-0.43316	-0.27395	-0.18875	-0.66468
	38.309	-0.4165	-0.37415	-0.37701	-0.43421	-0.27529	-0.19076	-0.66695
	38.476	-0.41857	-0.37516	-0.37912	-0.43525	-0.27665	-0.19281	-0.66922
	38.642	-0.42126	-0.37622	-0.38135	-0.43634	-0.27812	-0.19486	-0.67152
	38.809	-0.42368	-0.37725	-0.3836	-0.43745	-0.27958	-0.1969	-0.67375
	38.975	-0.42609	-0.37829	-0.38585	-0.43856	-0.28107	-0.19897	-0.67597
	39.142	-0.4285	-0.37935	-0.38813	-0.4397	-0.28258	-0.20106	-0.67818
	39.308	-0.431	-0.38036	-0.39056	-0.44097	-0.28418	-0.20317	-0.68033
	39.475	-0.43349	-0.38139	-0.39292	-0.44221	-0.28576	-0.20528	-0.68248
	39.641	-0.43603	-0.38243	-0.39526	-0.44343	-0.28735	-0.20733	-0.68462
	39.808	-0.43861	-0.38347	-0.39763	-0.44463	-0.28896	-0.20937	-0.68675
	39.974	-0.44129	-0.38451	-0.40006	-0.44592	-0.29071	-0.21144	-0.68885
	40.141	-0.44395	-0.38558	-0.40252	-0.44719	-0.29247	-0.21347	-0.69099
	40.307	-0.44661	-0.38667	-0.40502	-0.44847	-0.29428	-0.2155	-0.69315
	40.474	-0.44927	-0.38777	-0.40753	-0.44977	-0.29611	-0.21757	-0.69535
	40.64	-0.45206	-0.3889	-0.41019	-0.45113	-0.29816	-0.21965	-0.69752
	40.807	-0.45481	-0.39004	-0.4128	-0.45251	-0.30017	-0.22182	-0.69973
	40.973	-0.45756	-0.3912	-0.41541	-0.45391	-0.30219	-0.22406	-0.70196
	41.14	-0.46032	-0.39238	-0.41802	-0.45531	-0.30432	-0.2265	-0.7042
	41.306	-0.4632	-0.39362	-0.42069	-0.4568	-0.30675	-0.22906	-0.70656
	41.473	-0.46607	-0.39485	-0.42338	-0.45829	-0.3091	-0.23149	-0.70891
	41.639	-0.46896	-0.39609	-0.4261	-0.45981	-0.31148	-0.23389	-0.71125
	41.806	-0.47188	-0.39736	-0.42883	-0.46137	-0.31384	-0.23634	-0.7136
	41.972	-0.47497	-0.39871	-0.43158	-0.46298	-0.31644	-0.23883	-0.71611
	42.139	-0.47802	-0.40005	-0.43436	-0.46458	-0.31917	-0.2413	-0.71859
	42.305	-0.48108	-0.40144	-0.43719	-0.46619	-0.32195	-0.24376	-0.72106
	42.472	-0.48418	-0.40284	-0.44007	-0.46781	-0.32481	-0.24624	-0.72358
	42.638	-0.48746	-0.40457	-0.44305	-0.46952	-0.32795	-0.24883	-0.72624
	42.804	-0.49071	-0.40621	-0.44604	-0.47123	-0.3311	-0.25141	-0.72884
	42.971	-0.49402	-0.40785	-0.44905	-0.47298	-0.33434	-0.25401	-0.73144
	43.137	-0.49738	-0.40948	-0.4521	-0.47478	-0.33766	-0.25659	-0.73411
	43.304	-0.50093	-0.41133	-0.45529	-0.47672	-0.3412	-0.25924	-0.73686
	43.47	-0.50443	-0.41318	-0.45843	-0.47863	-0.34486	-0.26187	-0.73959
	43.637	-0.50795	-0.41507	-0.46159	-0.48058	-0.34865	-0.2645	-0.74235
	43.803	-0.5116	-0.41701	-0.46475	-0.48264	-0.35248	-0.26711	-0.74512
	43.969	-0.51553	-0.41912	-0.46801	-0.48504	-0.35641	-0.26972	-0.74804
	44.136	-0.51943	-0.42122	-0.47127	-0.48744	-0.36047	-0.27241	-0.75096
	44.302	-0.52357	-0.42348	-0.47455	-0.48983	-0.36488	-0.27513	-0.75395
	44.469	-0.52787	-0.42586	-0.47785	-0.49226	-0.3694	-0.27784	-0.75701
	44.635	-0.53271	-0.42833	-0.48135	-0.49493	-0.37407	-0.28065	-0.76024
	44.802	-0.53745	-0.43085	-0.48484	-0.49755	-0.37876	-0.28342	-0.76338
	44.968	-0.54229	-0.43348	-0.48836	-0.50019	-0.38365	-0.28616	-0.76649
	45.134	-0.54725	-0.43633	-0.49192	-0.50298	-0.3886	-0.28885	-0.76962
	45.301	-0.55233	-0.43941	-0.49569	-0.50597	-0.39376	-0.29155	-0.77272
	45.467	-0.5576	-0.44255	-0.49942	-0.50908	-0.39903	-0.29425	-0.77581
	45.634	-0.56336	-0.4458	-0.50318	-0.5124	-0.40433	-0.29698	-0.77891
	45.8	-0.56928	-0.44913	-0.50698	-0.51596	-0.40971	-0.29973	-0.78203
	45.966	-0.57563	-0.45262	-0.51094	-0.51976	-0.41519	-0.30251	-0.78515
	46.133	-0.58204	-0.45629	-0.51488	-0.52352	-0.42082	-0.30531	-0.78838
	46.299	-0.58863	-0.46023	-0.51887	-0.52739	-0.42676	-0.30814	-0.79167
	46.465	-0.5954	-0.4644	-0.52289	-0.53152	-0.43264	-0.31099	-0.79498
	46.632	-0.60261	-0.46874	-0.52713	-0.53603	-0.43874	-0.31396	-0.79846
	46.798	-0.60993	-0.47326	-0.53136	-0.5407	-0.44488	-0.31689	-0.80182
	46.965	-0.61746	-0.47797	-0.53562	-0.54563	-0.45109	-0.31983	-0.80515
	47.131	-0.6252	-0.4827	-0.53993	-0.5507	-0.45736	-0.3228	-0.80846
	47.297	-0.63324	-0.48781	-0.5445	-0.55693	-0.46395	-0.32575	-0.81175
	47.464	-0.64173	-0.49313	-0.54903	-0.56364	-0.47046	-0.32868	-0.8151
	47.63	-0.65073	-0.49875	-0.55362	-0.57099	-0.47701	-0.33165	-0.81846
	47.796	-0.66012	-0.50456	-0.55824	-0.57872	-0.48359	-0.33468	-0.82183
	47.962	-0.66983	-0.51082	-0.56312	-0.5877	-0.49032	-0.33776	-0.82525
	48.129	-0.67961	-0.51726	-0.56796	-0.59727	-0.49702	-0.34085	-0.82865
	48.295	-0.6898	-0.52396	-0.57287	-0.60757	-0.50379	-0.34398	-0.83205
	48.461	-0.7003	-0.5308	-0.57783	-0.61825	-0.51061	-0.34723	-0.83545
	48.628	-0.71166	-0.5381	-0.58308	-0.62974	-0.51747	-0.35048	-0.83886
	48.794	-0.72305	-0.54562	-0.58825	-0.64161	-0.52435	-0.35355	-0.84228
	48.96	-0.73467	-0.55333	-0.59346	-0.65375	-0.53142	-0.35688	-0.84571
	49.127	-0.74637	-0.5611	-0.59881	-0.66571	-0.53867	-0.36139	-0.84916
	49.293	-0.75889	-0.56965	-0.60457	-0.67767	-0.54619	-0.36242	-0.85274
	49.459	-0.77172	-0.57821	-0.61034	-0.68955	-0.55384	-0.36422	-0.85635
	49.625	-0.78495	-0.58685	-0.61623	-0.70116	-0.56191	-0.36782	-0.86
	49.792	-0.7985	-0.59554	-0.62222	-0.71265	-0.57009	-0.37158	-0.8637
	49.958	-0.81302	-0.60447	-0.62864	-0.72289	-0.57853	-0.37484	-0.86761
	50.124	-0.8279	-0.61346	-0.63506	-0.73243	-0.58733	-0.37805	-0.87139
	50.29	-0.84295	-0.62271	-0.64164	-0.74104	-0.59657	-0.38137	-0.87514
	50.456	-0.85812	-0.63203	-0.64835	-0.74901	-0.60615	-0.3847	-0.87885
	50.622	-0.8741	-0.64163	-0.65541	-0.7555	-0.61646	-0.38792	-0.88256
	50.789	-0.89048	-0.6512	-0.6626	-0.76128	-0.62714	-0.39124	-0.88628
	50.955	-0.90744	-0.66083	-0.66984	-0.76613	-0.63832	-0.39463	-0.88999
	51.121	-0.92485	-0.67054	-0.67736	-0.77032	-0.64981	-0.39808	-0.89372
	51.287	-0.94264	-0.6803	-0.68524	-0.77308	-0.66224	-0.40158	-0.89751
	51.453	-0.9609	-0.6901	-0.69357	-0.77458	-0.67518	-0.40504	-0.90135
	51.619	-0.97977	-0.69994	-0.70233	-0.77526	-0.6889	-0.40852	-0.90518
	51.785	-0.99909	-0.70985	-0.71128	-0.7754	-0.70317	-0.41201	-0.90899
	51.951	-1.01946	-0.71983	-0.72058	-0.77429	-0.71872	-0.41552	-0.91298
	52.117	-1.04022	-0.72971	-0.73041	-0.77215	-0.73464	-0.41901	-0.91695
	52.283	-1.06155	-0.73968	-0.74081	-0.76955	-0.75112	-0.42249	-0.92094
	52.449	-1.08328	-0.74982	-0.75127	-0.76663	-0.76791	-0.42597	-0.925
	52.615	-1.10621	-0.76033	-0.76272	-0.76278	-0.78675	-0.42959	-0.92917
	52.78	-1.12964	-0.77085	-0.77455	-0.75841	-0.80557	-0.43318	-0.9333
	52.946	-1.15375	-0.78144	-0.78698	-0.75341	-0.82474	-0.43679	-0.93745
	53.112	-1.17829	-0.79205	-0.79987	-0.74797	-0.84464	-0.44039	-0.94162
	53.278	-1.20411	-0.80307	-0.8144	-0.74159	-0.86537	-0.44409	-0.94582
	53.443	-1.23047	-0.81425	-0.82964	-0.73477	-0.88654	-0.44776	-0.95002
	53.609	-1.25753	-0.82551	-0.84589	-0.72736	-0.90829	-0.45143	-0.95428
	53.774	-1.285	-0.83683	-0.86283	-0.71962	-0.93038	-0.45512	-0.95858
	53.939	-1.31375	-0.84859	-0.88155	-0.711	-0.95327	-0.45885	-0.96289
	54.105	-1.34316	-0.86052	-0.90173	-0.70203	-0.97646	-0.46267	-0.96723
	54.27	-1.37351	-0.87257	-0.92327	-0.693	-0.99983	-0.46657	-0.97162
	54.435	-1.40448	-0.88476	-0.94657	-0.68407	-1.02339	-0.47051	-0.97606
	54.6	-1.43695	-0.89702	-0.9722	-0.67505	-1.04737	-0.4746	-0.98062
	54.764	-1.46997	-0.90937	-1.00046	-0.66614	-1.07142	-0.4786	-0.98517
	54.929	-1.50362	-0.92183	-1.03162	-0.65748	-1.09547	-0.4826	-0.98977
	55.093	-1.53764	-0.93442	-1.06499	-0.64894	-1.11945	-0.48662	-0.99441
	55.257	-1.57255	-0.94693	-1.10334	-0.64136	-1.14356	-0.49062	-0.99923
	55.421	-1.60776	-0.95944	-1.14495	-0.63429	-1.16763	-0.49467	-1.00412
	55.584	-1.64316	-0.97195	-1.19082	-0.62797	-1.19155	-0.49878	-1.00907
	55.747	-1.67862	-0.98442	-1.2399	-0.62214	-1.21518	-0.50291	-1.01411
	55.91	-1.71426	-0.99649	-1.29649	-0.61784	-1.23795	-0.50709	-1.01954
	56.072	-1.75004	-1.00833	-1.35771	-0.61414	-1.26019	-0.51132	-1.0249
	56.234	-1.7862	-1.01981	-1.42409	-0.61116	-1.28171	-0.51564	-1.03028
	56.396	-1.82243	-1.03107	-1.49376	-0.60865	-1.30277	-0.52002	-1.03564
	56.557	-1.85787	-1.04173	-1.56969	-0.60698	-1.32156	-0.5246	-1.04171
	56.719	-1.89271	-1.05156	-1.64784	-0.60568	-1.33891	-0.52918	-1.04776
	56.88	-1.92673	-1.06022	-1.72736	-0.60482	-1.35417	-0.53385	-1.05388
	57.041	-1.96031	-1.06811	-1.8069	-0.60434	-1.36794	-0.53858	-1.05996
	57.202	-1.99384	-1.07313	-1.88491	-0.60419	-1.37591	-0.54364	-1.06627
	57.363	-2.02765	-1.07594	-1.9595	-0.60453	-1.38046	-0.54862	-1.07237
	57.525	-2.06225	-1.07588	-2.02859	-0.60537	-1.3821	-0.55388	-1.07839
	57.687	-2.09742	-1.07356	-2.09314	-0.60639	-1.38293	-0.55932	-1.08448
	57.85	-2.13347	-1.06608	-2.14284	-0.60801	-1.37965	-0.56485	-1.09024
	58.014	-2.16931	-1.05627	-2.18463	-0.60955	-1.37196	-0.57028	-1.09572
	58.178	-2.20498	-1.04496	-2.21721	-0.61119	-1.35757	-0.57572	-1.10078
	58.343	-2.24034	-1.03329	-2.24351	-0.61282	-1.33821	-0.58112	-1.10539
	58.509	-2.2783	-1.02116	-2.25044	-0.61467	-1.30317	-0.58503	-1.10941
	58.676	-2.31883	-1.00815	-2.24325	-0.61646	-1.25411	-0.58782	-1.1125
	58.844	-2.35958	-0.99337	-2.21417	-0.61826	-1.18485	-0.58972	-1.11439
	59.014	-2.3997	-0.97703	-2.1675	-0.62007	-1.10118	-0.59157	-1.1155
	59.188	-2.43562	-0.95623	-2.06231	-0.62201	-1.00069	-0.59333	-1.11599
	59.365	-2.46947	-0.93298	-1.91878	-0.62391	-0.90471	-0.59587	-1.11673
	59.544	-2.50323	-0.90726	-1.73719	-0.62581	-0.81868	-0.59925	-1.11755
	59.725	-2.53798	-0.88012	-1.53783	-0.62772	-0.74119	-0.60282	-1.11884
	59.904	-2.58264	-0.85037	-1.35189	-0.62971	-0.68562	-0.60681	-1.12171
	60.082	-2.61345	-0.81884	-1.19627	-0.63171	-0.64087	-0.61064	-1.12519
	60.257	-2.62627	-0.78537	-1.07729	-0.63375	-0.60746	-0.61456	-1.12892
	60.43	-2.62831	-0.75093	-0.98185	-0.63581	-0.58083	-0.61856	-1.13265
	60.601	-2.61653	-0.71865	-0.92851	-0.63795	-0.56582	-0.62287	-1.1371
	60.77	-2.60793	-0.68976	-0.88878	-0.64006	-0.55466	-0.62715	-1.14132
	60.939	-2.60423	-0.66537	-0.86128	-0.64219	-0.54704	-0.63146	-1.1455
	61.107	-2.60309	-0.64381	-0.84064	-0.64435	-0.54148	-0.63578	-1.14977
	61.274	-2.59843	-0.62696	-0.83021	-0.64666	-0.5393	-0.64031	-1.15477
	61.441	-2.59141	-0.61247	-0.823	-0.64896	-0.53831	-0.64479	-1.16024
	61.608	-2.58463	-0.60074	-0.81885	-0.65125	-0.53805	-0.64934	-1.1654
	61.775	-2.57907	-0.59056	-0.81675	-0.65355	-0.53824	-0.65391	-1.17041
	61.942	-2.57682	-0.58406	-0.8169	-0.65603	-0.53939	-0.65855	-1.17533
	62.108	-2.58107	-0.57898	-0.81783	-0.65844	-0.54089	-0.66317	-1.18036
	62.275	-2.58856	-0.57512	-0.81966	-0.66087	-0.54282	-0.6678	-1.18543
	62.441	-2.59666	-0.57215	-0.82202	-0.66329	-0.54485	-0.67241	-1.19049
	62.608	-2.60052	-0.57066	-0.82533	-0.66574	-0.54732	-0.67707	-1.19528
	62.774	-2.59953	-0.56977	-0.82894	-0.6682	-0.54985	-0.68168	-1.20028
	62.94	-2.593	-0.56928	-0.83274	-0.67068	-0.55238	-0.68628	-1.20557
	63.107	-2.58414	-0.56908	-0.8366	-0.67318	-0.55488	-0.69086	-1.21053
	63.273	-2.56305	-0.56938	-0.84075	-0.67573	-0.5575	-0.69548	-1.21414
	63.439	-2.52893	-0.56986	-0.84509	-0.67829	-0.56012	-0.70016	-1.2184
	63.606	-2.48131	-0.57066	-0.84949	-0.68085	-0.56275	-0.70486	-1.22279
	63.772	-2.42682	-0.57173	-0.854	-0.68344	-0.56541	-0.70958	-1.22707
	63.938	-2.35822	-0.57302	-0.85865	-0.68609	-0.56818	-0.71434	-1.23171
	64.104	-2.27548	-0.57436	-0.86329	-0.68873	-0.57096	-0.71906	-1.23624
	64.271	-2.1705	-0.5758	-0.86802	-0.69139	-0.57375	-0.72377	-1.24078
	64.437	-2.04818	-0.57725	-0.87279	-0.69408	-0.57656	-0.72845	-1.24533
	64.603	-1.90761	-0.57888	-0.87774	-0.69684	-0.5795	-0.73305	-1.24984
	64.769	-1.77176	-0.58053	-0.88267	-0.69959	-0.5824	-0.73773	-1.25426
	64.936	-1.64057	-0.58217	-0.8876	-0.70235	-0.58531	-0.74241	-1.25866
	65.102	-1.51143	-0.58379	-0.89256	-0.70513	-0.58824	-0.74709	-1.26308
	65.268	-1.3947	-0.58565	-0.89765	-0.70799	-0.59121	-0.75179	-1.26738
	65.434	-1.29064	-0.58746	-0.90267	-0.71082	-0.59415	-0.75646	-1.27174
	65.601	-1.20574	-0.58928	-0.90769	-0.71365	-0.59711	-0.7611	-1.27604
	65.767	-1.13443	-0.59112	-0.91273	-0.71651	-0.60009	-0.76575	-1.28028
	65.933	-1.08853	-0.59308	-0.91784	-0.71942	-0.60306	-0.77034	-1.28449
	66.099	-1.05186	-0.59503	-0.92295	-0.72236	-0.60603	-0.77496	-1.28871
	66.266	-1.02423	-0.597	-0.92807	-0.7253	-0.60902	-0.77962	-1.29295
	66.432	-1.00206	-0.59898	-0.93321	-0.72827	-0.61203	-0.7843	-1.29717
	66.598	-0.9888	-0.60106	-0.93848	-0.73133	-0.61505	-0.78895	-1.30126
	66.764	-0.9785	-0.60311	-0.9437	-0.73438	-0.61809	-0.79356	-1.3054
	66.931	-0.9709	-0.60518	-0.94889	-0.73744	-0.62115	-0.79821	-1.30955
	67.097	-0.96506	-0.60725	-0.9541	-0.74052	-0.62422	-0.80288	-1.31373
	67.263	-0.96288	-0.60939	-0.95935	-0.74367	-0.62738	-0.80752	-1.31791
	67.429	-0.96238	-0.61154	-0.96456	-0.74682	-0.63051	-0.81217	-1.32203
	67.596	-0.96278	-0.61371	-0.96977	-0.74996	-0.63364	-0.8168	-1.32612
	67.762	-0.96376	-0.61591	-0.975	-0.75309	-0.63676	-0.82144	-1.33022
	67.928	-0.96599	-0.6182	-0.98028	-0.75628	-0.6399	-0.82615	-1.33433
	68.094	-0.96856	-0.62048	-0.9856	-0.75949	-0.64306	-0.83085	-1.33841
	68.26	-0.97165	-0.62277	-0.99091	-0.76273	-0.64625	-0.83558	-1.34246
	68.427	-0.97511	-0.62508	-0.99623	-0.76598	-0.64944	-0.84027	-1.34652
	68.593	-0.97934	-0.62746	-1.00166	-0.76926	-0.65266	-0.84504	-1.35046
	68.759	-0.98356	-0.62983	-1.00705	-0.77254	-0.65592	-0.84972	-1.35435
	68.925	-0.98794	-0.63221	-1.01245	-0.77584	-0.6592	-0.85435	-1.35825
	69.092	-0.99233	-0.63462	-1.01786	-0.77915	-0.66251	-0.85892	-1.36213
	69.258	-0.99772	-0.63709	-1.0233	-0.78251	-0.66587	-0.86338	-1.36586
	69.424	-1.003	-0.63955	-1.02872	-0.7859	-0.6692	-0.86788	-1.36964
	69.59	-1.00814	-0.64203	-1.03411	-0.78932	-0.67252	-0.87243	-1.37341
	69.756	-1.01329	-0.64457	-1.03953	-0.79275	-0.67586	-0.87697	-1.37719
	69.923	-1.01846	-0.64731	-1.04497	-0.79628	-0.67921	-0.88143	-1.38097
	70.089	-1.02363	-0.64997	-1.05039	-0.79981	-0.68256	-0.88593	-1.38471
	70.255	-1.0288	-0.65262	-1.05581	-0.80335	-0.68595	-0.89046	-1.38843
	70.421	-1.03399	-0.65529	-1.06122	-0.80687	-0.68934	-0.89497	-1.39211
	70.587	-1.03799	-0.65802	-1.06659	-0.81044	-0.69281	-0.89948	-1.39568
	70.754	-1.04169	-0.66073	-1.07193	-0.81399	-0.69625	-0.90395	-1.39924
	70.92	-1.04539	-0.66345	-1.07721	-0.81754	-0.69971	-0.9084	-1.40277
	71.086	-1.04918	-0.66616	-1.08247	-0.8211	-0.70317	-0.91284	-1.40626
	71.252	-1.05627	-0.66888	-1.08762	-0.82464	-0.70667	-0.9172	-1.40955
	71.418	-1.06399	-0.67161	-1.09284	-0.82822	-0.71015	-0.92159	-1.4129
	71.585	-1.07115	-0.67434	-1.09808	-0.83184	-0.71363	-0.92599	-1.41624
	71.751	-1.07621	-0.67709	-1.10332	-0.83547	-0.71712	-0.93036	-1.41955
	71.917	-1.0766	-0.67988	-1.10853	-0.83918	-0.72065	-0.93466	-1.42273
	72.083	-1.0763	-0.68267	-1.11374	-0.84289	-0.7242	-0.93897	-1.42593
	72.25	-1.07624	-0.68549	-1.11893	-0.84661	-0.72777	-0.9433	-1.4291
	72.416	-1.07652	-0.68829	-1.12411	-0.85033	-0.73133	-0.94764	-1.43226
	72.582	-1.07811	-0.69115	-1.12923	-0.85413	-0.73504	-0.95193	-1.43529
	72.748	-1.08002	-0.69398	-1.13434	-0.85791	-0.73875	-0.95617	-1.43832
	72.914	-1.08214	-0.69681	-1.13941	-0.86168	-0.74248	-0.96039	-1.44137
	73.081	-1.08451	-0.69964	-1.14445	-0.86547	-0.74624	-0.96463	-1.44448
	73.247	-1.08709	-0.70247	-1.14939	-0.86933	-0.75009	-0.96874	-1.44762
	73.413	-1.08965	-0.70533	-1.15435	-0.8732	-0.7539	-0.97279	-1.45078
	73.579	-1.09227	-0.70821	-1.1593	-0.8771	-0.75771	-0.97686	-1.45389
	73.746	-1.09501	-0.71115	-1.16426	-0.88099	-0.76152	-0.98094	-1.45696
	73.912	-1.09848	-0.7142	-1.16914	-0.88496	-0.76536	-0.98486	-1.46005
	74.078	-1.10264	-0.71727	-1.17406	-0.88887	-0.76922	-0.98889	-1.46306
	74.244	-1.10793	-0.72045	-1.17897	-0.89279	-0.77308	-0.9929	-1.46577
	74.41	-1.11332	-0.72362	-1.18385	-0.89672	-0.77693	-0.9967	-1.46824
	74.577	-1.11519	-0.72681	-1.18875	-0.90064	-0.78081	-1.00104	-1.47052
	74.743	-1.11728	-0.72996	-1.1937	-0.90459	-0.78469	-1.00551	-1.47291
	74.909	-1.11988	-0.7331	-1.19864	-0.90855	-0.78858	-1.01064	-1.47528
	75.075	-1.12293	-0.73618	-1.20356	-0.91251	-0.79247	-1.01617	-1.47765
	75.242	-1.12692	-0.73911	-1.20847	-0.91655	-0.79642	-1.01875	-1.47983
	75.408	-1.1312	-0.74205	-1.21335	-0.92059	-0.80037	-1.0214	-1.48208
	75.574	-1.13568	-0.74501	-1.21823	-0.92464	-0.80434	-1.02424	-1.48436
	75.74	-1.14037	-0.74796	-1.22308	-0.92874	-0.80832	-1.02696	-1.48665
	75.906	-1.14531	-0.75082	-1.22782	-0.93285	-0.81242	-1.0307	-1.48887
	76.073	-1.15009	-0.7537	-1.23261	-0.93692	-0.81649	-1.03432	-1.49106
	76.239	-1.15488	-0.75655	-1.23741	-0.941	-0.82056	-1.03788	-1.49321
	76.405	-1.15968	-0.75939	-1.24219	-0.9451	-0.82464	-1.04148	-1.49532
	76.571	-1.16454	-0.76213	-1.24688	-0.94923	-0.82873	-1.04524	-1.49725
	76.738	-1.16937	-0.76489	-1.25158	-0.95337	-0.83281	-1.04888	-1.49916
	76.904	-1.17423	-0.76762	-1.25624	-0.95752	-0.83691	-1.05251	-1.50101
	77.07	-1.17912	-0.77033	-1.2609	-0.96168	-0.84102	-1.05614	-1.50282
	77.236	-1.18406	-0.77294	-1.26545	-0.96591	-0.84513	-1.05965	-1.50443
	77.403	-1.18898	-0.77555	-1.27004	-0.97011	-0.84925	-1.06317	-1.50616
	77.569	-1.19393	-0.77813	-1.27463	-0.97429	-0.85338	-1.06668	-1.5079
	77.735	-1.1989	-0.7807	-1.27918	-0.97846	-0.85753	-1.07015	-1.5096
	77.901	-1.20393	-0.78316	-1.28368	-0.98266	-0.86172	-1.07357	-1.51121
	78.068	-1.20891	-0.78563	-1.28819	-0.98686	-0.86589	-1.07695	-1.51275
	78.234	-1.21393	-0.78809	-1.29267	-0.9911	-0.87005	-1.08027	-1.51424
	78.4	-1.21908	-0.79056	-1.29713	-0.99536	-0.8742	-1.08359	-1.51568
	78.566	-1.22647	-0.79292	-1.30148	-0.99969	-0.87838	-1.08671	-1.51692
	78.733	-1.23326	-0.79519	-1.30583	-1.00401	-0.88256	-1.0898	-1.51828
	78.899	-1.23943	-0.79725	-1.31015	-1.00831	-0.88675	-1.09289	-1.51961
	79.065	-1.24548	-0.79929	-1.31446	-1.01262	-0.89094	-1.09597	-1.52091
	79.231	-1.25102	-0.80137	-1.31865	-1.01699	-0.89513	-1.09877	-1.52218
	79.398	-1.25646	-0.80347	-1.32287	-1.02131	-0.89932	-1.10162	-1.52339
	79.564	-1.26167	-0.80571	-1.32706	-1.02562	-0.90354	-1.10445	-1.52452
	79.73	-1.2667	-0.80807	-1.33122	-1.02993	-0.90777	-1.10727	-1.52563
	79.896	-1.27128	-0.81055	-1.3353	-1.03423	-0.91199	-1.10996	-1.52652
	80.063	-1.276	-0.81296	-1.33936	-1.03856	-0.91623	-1.11267	-1.52744
	80.229	-1.28085	-0.81541	-1.34337	-1.04289	-0.92047	-1.11538	-1.5283
	80.395	-1.28614	-0.8179	-1.34736	-1.04722	-0.9247	-1.11808	-1.52913
	80.562	-1.29293	-0.82039	-1.3512	-1.05159	-0.92896	-1.12067	-1.52981
	80.728	-1.29957	-0.8229	-1.35504	-1.05594	-0.93319	-1.12325	-1.53049
	80.894	-1.30576	-0.82558	-1.35882	-1.0603	-0.93743	-1.12581	-1.53113
	81.06	-1.31152	-0.82821	-1.36253	-1.06467	-0.94167	-1.12831	-1.53175
	81.227	-1.31691	-0.8308	-1.36602	-1.06904	-0.94589	-1.13059	-1.53222
	81.393	-1.32195	-0.83337	-1.36952	-1.07342	-0.9501	-1.1329	-1.53271
	81.559	-1.32699	-0.83593	-1.37296	-1.07779	-0.95432	-1.13518	-1.53317
	81.726	-1.33215	-0.83848	-1.37633	-1.08215	-0.95856	-1.13742	-1.53359
	81.892	-1.33723	-0.84095	-1.37943	-1.08652	-0.96288	-1.1395	-1.53379
	82.058	-1.34237	-0.84348	-1.3826	-1.09089	-0.96711	-1.14164	-1.53406
	82.225	-1.34757	-0.84602	-1.3856	-1.09527	-0.97133	-1.14375	-1.53434
	82.391	-1.35281	-0.84857	-1.3885	-1.09965	-0.97589	-1.14585	-1.5346
	82.558	-1.35811	-0.85113	-1.39097	-1.10397	-0.98045	-1.14792	-1.53471
	82.724	-1.36342	-0.85371	-1.39358	-1.10829	-0.9849	-1.14996	-1.53484
	82.89	-1.36876	-0.85629	-1.39611	-1.11261	-0.98933	-1.15196	-1.53494
	83.057	-1.37421	-0.85889	-1.39839	-1.11692	-0.99375	-1.15395	-1.53498
	83.223	-1.37985	-0.8615	-1.40063	-1.12119	-0.9981	-1.15577	-1.53478
	83.39	-1.38552	-0.86411	-1.40281	-1.1255	-1.00249	-1.15755	-1.53456
	83.556	-1.39155	-0.86673	-1.40468	-1.12982	-1.00687	-1.1593	-1.53431
	83.722	-1.39783	-0.86935	-1.40632	-1.13414	-1.01125	-1.16097	-1.53405
	83.889	-1.40437	-0.872	-1.40733	-1.13846	-1.01563	-1.16231	-1.53354
	84.055	-1.41081	-0.87465	-1.40842	-1.14273	-1.02003	-1.16375	-1.53315
	84.222	-1.4171	-0.87733	-1.40937	-1.14699	-1.02445	-1.1652	-1.53275
	84.388	-1.42303	-0.88002	-1.41017	-1.15124	-1.02888	-1.16661	-1.53234
	84.555	-1.42815	-0.88278	-1.41067	-1.15542	-1.0334	-1.16778	-1.53189
	84.722	-1.43342	-0.88553	-1.41095	-1.15955	-1.03791	-1.16901	-1.53137
	84.888	-1.43877	-0.88828	-1.41091	-1.16364	-1.04242	-1.17024	-1.53078
	85.055	-1.44447	-0.89104	-1.41063	-1.16777	-1.04695	-1.17146	-1.53016
	85.221	-1.45051	-0.89385	-1.40979	-1.17157	-1.05155	-1.17252	-1.52939
	85.388	-1.45649	-0.89664	-1.40889	-1.17548	-1.05614	-1.17359	-1.52865
	85.555	-1.4626	-0.89944	-1.40775	-1.17939	-1.0607	-1.1746	-1.52785
	85.721	-1.46881	-0.90224	-1.40643	-1.18329	-1.06526	-1.17553	-1.527
	85.888	-1.4751	-0.90506	-1.40452	-1.18715	-1.06983	-1.17631	-1.52607
	86.055	-1.4814	-0.90791	-1.40274	-1.19104	-1.07439	-1.17709	-1.52515
	86.222	-1.48775	-0.91078	-1.40069	-1.19494	-1.07896	-1.17782	-1.52418
	86.388	-1.49411	-0.91365	-1.39854	-1.19883	-1.08353	-1.17849	-1.52317
	86.555	-1.50061	-0.91661	-1.39536	-1.2027	-1.08809	-1.17901	-1.52198
	86.722	-1.50711	-0.91956	-1.39212	-1.20653	-1.09266	-1.17955	-1.5208
	86.889	-1.51362	-0.92252	-1.38864	-1.21035	-1.09723	-1.18005	-1.51957
	87.056	-1.52025	-0.92549	-1.38509	-1.21416	-1.10182	-1.1805	-1.51828
	87.223	-1.52723	-0.92854	-1.38044	-1.21783	-1.10644	-1.18072	-1.51675
	87.39	-1.53404	-0.93158	-1.37581	-1.22154	-1.11104	-1.18098	-1.51528
	87.557	-1.54081	-0.93464	-1.37092	-1.22523	-1.11563	-1.18121	-1.5138
	87.724	-1.54757	-0.93772	-1.36579	-1.2289	-1.12022	-1.18141	-1.5123
	87.891	-1.55432	-0.94088	-1.3603	-1.23245	-1.12478	-1.18141	-1.51054
	88.058	-1.56105	-0.94402	-1.35431	-1.236	-1.12932	-1.18153	-1.50887
	88.225	-1.56774	-0.94719	-1.34788	-1.23949	-1.13386	-1.18158	-1.50718
	88.392	-1.57442	-0.95039	-1.34132	-1.24281	-1.1384	-1.18158	-1.50546
	88.559	-1.58099	-0.95368	-1.33433	-1.24599	-1.1429	-1.18146	-1.50358
	88.726	-1.58764	-0.95695	-1.32724	-1.24921	-1.14742	-1.18133	-1.50176
	88.894	-1.59434	-0.96024	-1.31958	-1.25239	-1.15193	-1.18116	-1.49995
	89.061	-1.60107	-0.96354	-1.31143	-1.25553	-1.15644	-1.18095	-1.49811
	89.228	-1.60791	-0.96694	-1.30289	-1.25851	-1.16095	-1.18049	-1.49625
	89.395	-1.61474	-0.97032	-1.29428	-1.26149	-1.16549	-1.1801	-1.49437
	89.563	-1.62159	-0.97373	-1.28512	-1.26442	-1.17002	-1.17967	-1.49245
	89.73	-1.62844	-0.97715	-1.27547	-1.2673	-1.17455	-1.1792	-1.49046
	89.897	-1.63546	-0.98068	-1.26541	-1.27001	-1.17904	-1.17856	-1.48845
	90.065	-1.64244	-0.98419	-1.25521	-1.27273	-1.18351	-1.17793	-1.48645
	90.232	-1.64942	-0.98772	-1.24478	-1.27537	-1.18796	-1.17725	-1.48442
	90.4	-1.65642	-0.99127	-1.23428	-1.27796	-1.19242	-1.17657	-1.48235
	90.567	-1.66348	-0.99492	-1.22264	-1.28032	-1.19682	-1.17568	-1.4801
	90.735	-1.67055	-0.99854	-1.21094	-1.28273	-1.20123	-1.1748	-1.47787
	90.902	-1.67764	-1.00218	-1.19897	-1.28499	-1.20563	-1.17389	-1.47559
	91.07	-1.68474	-1.00583	-1.18691	-1.28716	-1.21	-1.17295	-1.47328
	91.238	-1.692	-1.00954	-1.17458	-1.28895	-1.21436	-1.1718	-1.47078
	91.405	-1.69924	-1.01326	-1.16205	-1.29078	-1.21872	-1.17069	-1.46833
	91.573	-1.70661	-1.017	-1.1493	-1.29252	-1.22308	-1.16955	-1.46585
	91.741	-1.71404	-1.02075	-1.13649	-1.29401	-1.22742	-1.16837	-1.46338
	91.908	-1.72153	-1.02457	-1.12329	-1.29521	-1.23169	-1.167	-1.46076
	92.076	-1.7289	-1.0284	-1.11009	-1.29653	-1.23595	-1.16566	-1.45813
	92.244	-1.73623	-1.03225	-1.09674	-1.2978	-1.2402	-1.16428	-1.45548
	92.411	-1.74352	-1.03611	-1.08319	-1.29901	-1.24445	-1.16285	-1.45284
	92.579	-1.75067	-1.04004	-1.06953	-1.30001	-1.24861	-1.16125	-1.45007
	92.747	-1.75787	-1.04397	-1.05594	-1.30106	-1.25279	-1.15967	-1.44733
	92.914	-1.76506	-1.04792	-1.04234	-1.30194	-1.25695	-1.15805	-1.44459
	93.082	-1.77224	-1.05191	-1.02872	-1.30272	-1.2611	-1.15636	-1.44185
	93.25	-1.7794	-1.05596	-1.01503	-1.30331	-1.26517	-1.15455	-1.4391
	93.418	-1.78662	-1.06001	-1.00138	-1.30401	-1.26924	-1.15276	-1.43633
	93.585	-1.79387	-1.06408	-0.98774	-1.30468	-1.27328	-1.1509	-1.43353
	93.753	-1.80115	-1.06816	-0.9741	-1.30531	-1.27732	-1.14897	-1.4307
	93.921	-1.80857	-1.07231	-0.96061	-1.30503	-1.28125	-1.14693	-1.42777
	94.089	-1.81597	-1.07644	-0.94715	-1.30474	-1.28517	-1.14491	-1.42486
	94.256	-1.82337	-1.0806	-0.93374	-1.3044	-1.28906	-1.14286	-1.42189
	94.424	-1.8308	-1.08476	-0.92036	-1.30406	-1.29291	-1.14077	-1.41889
	94.592	-1.83833	-1.08897	-0.90732	-1.30362	-1.29664	-1.13856	-1.41573
	94.759	-1.84583	-1.09316	-0.89421	-1.30313	-1.30038	-1.13639	-1.41258
	94.927	-1.85333	-1.09738	-0.88111	-1.30237	-1.30409	-1.13418	-1.40943
	95.095	-1.86083	-1.1016	-0.86816	-1.30142	-1.30776	-1.13194	-1.40626
	95.262	-1.8684	-1.1059	-0.85563	-1.30015	-1.31127	-1.12955	-1.40299
	95.43	-1.87595	-1.11018	-0.84313	-1.29905	-1.31483	-1.12711	-1.39982
	95.598	-1.88348	-1.11448	-0.83078	-1.2978	-1.31826	-1.12461	-1.39661
	95.765	-1.89101	-1.11878	-0.81855	-1.29646	-1.32159	-1.12205	-1.39336
	95.933	-1.89851	-1.12314	-0.8068	-1.29481	-1.3248	-1.11923	-1.39006
	96.101	-1.90596	-1.12751	-0.79503	-1.29318	-1.32804	-1.1165	-1.38673
	96.268	-1.91336	-1.13191	-0.78342	-1.29125	-1.33125	-1.11378	-1.3834
	96.436	-1.92074	-1.13631	-0.77196	-1.28908	-1.33442	-1.11104	-1.3801
	96.603	-1.9279	-1.14078	-0.76079	-1.2867	-1.33744	-1.1082	-1.37663
	96.771	-1.93512	-1.14523	-0.74979	-1.28434	-1.3405	-1.10534	-1.37319
	96.938	-1.94224	-1.14969	-0.73911	-1.2819	-1.34345	-1.1024	-1.36974
	97.106	-1.94935	-1.15417	-0.72881	-1.2793	-1.34639	-1.09945	-1.36629
	97.273	-1.95587	-1.15871	-0.71877	-1.27622	-1.34889	-1.09641	-1.36276
	97.441	-1.96234	-1.16324	-0.70876	-1.27321	-1.35146	-1.09338	-1.35925
	97.608	-1.9688	-1.16778	-0.69888	-1.27009	-1.35394	-1.09033	-1.35575
	97.776	-1.97533	-1.17233	-0.6891	-1.26687	-1.35634	-1.08729	-1.35221
	97.943	-1.98162	-1.17695	-0.67975	-1.26334	-1.35852	-1.0841	-1.3486
	98.11	-1.98809	-1.18155	-0.67039	-1.2598	-1.36068	-1.0809	-1.34502
	98.278	-1.99503	-1.18614	-0.66137	-1.25611	-1.36263	-1.07771	-1.34146
	98.445	-2.00239	-1.19074	-0.65239	-1.25234	-1.36458	-1.07453	-1.33791
	98.613	-2.01014	-1.19537	-0.64381	-1.24812	-1.36626	-1.07119	-1.33436
	98.78	-2.01799	-1.2	-0.63524	-1.24404	-1.36798	-1.06788	-1.33083
	98.947	-2.02599	-1.20463	-0.62697	-1.2399	-1.36949	-1.06661	-1.32728
	99.115	-2.03401	-1.20928	-0.61874	-1.23568	-1.37083	-1.06943	-1.32369
	99.282	-2.04232	-1.21396	-0.61094	-1.23134	-1.372	-1.07076	-1.32009
	99.449	-2.05064	-1.21863	-0.60316	-1.22699	-1.37319	-1.06534	-1.31644
	99.616	-2.05906	-1.22331	-0.5955	-1.22243	-1.37418	-1.05882	-1.31276
	99.784	-2.0676	-1.228	-0.58795	-1.21774	-1.37504	-1.05256	-1.30907
	99.951	-2.07623	-1.23274	-0.5808	-1.21254	-1.37549	-1.04765	-1.30521
	100.118	-2.0848	-1.23747	-0.57365	-1.20744	-1.37599	-1.04281	-1.30142
	100.285	-2.09336	-1.24219	-0.56666	-1.20233	-1.37642	-1.03836	-1.29766
	100.453	-2.10191	-1.24691	-0.55985	-1.19718	-1.37683	-1.03394	-1.29389
	100.62	-2.11039	-1.25167	-0.55315	-1.19188	-1.37684	-1.02999	-1.29009
	100.787	-2.11884	-1.2564	-0.5465	-1.1866	-1.37677	-1.02581	-1.28628
	100.954	-2.12724	-1.2611	-0.53999	-1.18118	-1.3765	-1.02164	-1.28246
	101.121	-2.13563	-1.26581	-0.53381	-1.17569	-1.37607	-1.01752	-1.27864
	101.289	-2.14382	-1.27052	-0.52794	-1.1698	-1.3752	-1.01349	-1.27479
	101.456	-2.15207	-1.27522	-0.52198	-1.164	-1.37444	-1.0094	-1.27095
	101.623	-2.16031	-1.27994	-0.5161	-1.15817	-1.37347	-1.00529	-1.26708
	101.79	-2.16854	-1.28466	-0.51031	-1.15228	-1.37235	-1.00117	-1.26317
	101.957	-2.17671	-1.2894	-0.50473	-1.14614	-1.37089	-0.99706	-1.25921
	102.124	-2.1849	-1.29414	-0.49922	-1.14004	-1.36934	-0.99291	-1.25531
	102.291	-2.19312	-1.29888	-0.49369	-1.13392	-1.3676	-0.98873	-1.25138
	102.458	-2.20136	-1.30361	-0.48833	-1.12774	-1.36565	-0.98453	-1.24743
	102.625	-2.20957	-1.30833	-0.48336	-1.12137	-1.3636	-0.98025	-1.24345
	102.792	-2.21774	-1.31304	-0.4784	-1.11504	-1.36141	-0.97601	-1.23949
	102.96	-2.2259	-1.31774	-0.47356	-1.10866	-1.35903	-0.97176	-1.23558
	103.127	-2.23404	-1.32243	-0.46871	-1.10224	-1.3565	-0.9675	-1.23169
	103.294	-2.24208	-1.32705	-0.46417	-1.0957	-1.35352	-0.9631	-1.22783
	103.461	-2.25011	-1.33169	-0.45953	-1.08918	-1.35044	-0.95868	-1.22393
	103.628	-2.25812	-1.33634	-0.45505	-1.08263	-1.3472	-0.95429	-1.22003
	103.795	-2.26612	-1.341	-0.45068	-1.07607	-1.34392	-0.94986	-1.21614
	103.962	-2.27397	-1.3456	-0.44651	-1.06942	-1.34052	-0.94534	-1.2123
	104.129	-2.28184	-1.3502	-0.44229	-1.06277	-1.33696	-0.94093	-1.20842
	104.296	-2.28965	-1.35479	-0.43812	-1.05611	-1.33302	-0.93655	-1.20449
	104.463	-2.29744	-1.35936	-0.43399	-1.04943	-1.32899	-0.93216	-1.20055
	104.63	-2.30505	-1.36389	-0.43007	-1.04267	-1.32458	-0.92775	-1.19653
	104.797	-2.31268	-1.36842	-0.42612	-1.03593	-1.32008	-0.92327	-1.19251
	104.964	-2.32027	-1.37292	-0.42222	-1.02918	-1.31536	-0.91875	-1.18846
	105.131	-2.32772	-1.37741	-0.41851	-1.02244	-1.31048	-0.91423	-1.18438
	105.298	-2.33506	-1.38182	-0.41496	-1.01565	-1.30514	-0.90957	-1.18026
	105.465	-2.34242	-1.38625	-0.41138	-1.00887	-1.2997	-0.90496	-1.17622
	105.631	-2.34974	-1.39065	-0.40784	-1.00209	-1.29379	-0.90038	-1.17217
	105.798	-2.35708	-1.39503	-0.40435	-0.99531	-1.28775	-0.8958	-1.16812
	105.965	-2.36413	-1.39932	-0.40105	-0.98853	-1.28129	-0.89125	-1.16419
	106.132	-2.37117	-1.40362	-0.39773	-0.98177	-1.27476	-0.88664	-1.16025
	106.299	-2.37813	-1.40791	-0.39444	-0.97502	-1.26798	-0.88204	-1.1563
	106.466	-2.38499	-1.41215	-0.39117	-0.96828	-1.261	-0.87743	-1.15234
	106.633	-2.39163	-1.4162	-0.38809	-0.96153	-1.25378	-0.8727	-1.14841
	106.8	-2.3981	-1.42033	-0.385	-0.95478	-1.24668	-0.868	-1.14446
	106.967	-2.40438	-1.42437	-0.38197	-0.94804	-1.23947	-0.86331	-1.14054
	107.134	-2.41065	-1.42833	-0.37897	-0.94129	-1.23224	-0.85862	-1.13663
	107.301	-2.41652	-1.43221	-0.37618	-0.93456	-1.22458	-0.85386	-1.1327
	107.468	-2.42249	-1.43612	-0.37337	-0.92786	-1.21687	-0.84913	-1.12877
	107.634	-2.42842	-1.43995	-0.37059	-0.92118	-1.20913	-0.84437	-1.12485
	107.801	-2.43428	-1.44373	-0.36784	-0.91451	-1.20131	-0.83961	-1.12096
	107.968	-2.43998	-1.44734	-0.36524	-0.90795	-1.19322	-0.83494	-1.11703
	108.135	-2.44565	-1.45096	-0.36258	-0.90137	-1.18514	-0.83021	-1.11309
	108.302	-2.4512	-1.45452	-0.35992	-0.89482	-1.17711	-0.82546	-1.10915
	108.469	-2.45645	-1.45802	-0.35728	-0.88827	-1.16904	-0.82071	-1.10524
	108.636	-2.46143	-1.46139	-0.35475	-0.88183	-1.1608	-0.81595	-1.1013
	108.803	-2.46648	-1.46478	-0.35223	-0.8754	-1.15268	-0.81117	-1.09737
	108.969	-2.47129	-1.46803	-0.34975	-0.869	-1.14456	-0.80639	-1.09342
	109.136	-2.47592	-1.47116	-0.34731	-0.86262	-1.13629	-0.80162	-1.08946
	109.303	-2.48021	-1.47417	-0.34502	-0.85635	-1.12732	-0.79688	-1.08549
	109.47	-2.48412	-1.4772	-0.34269	-0.85006	-1.11854	-0.79215	-1.08149
	109.637	-2.48777	-1.48009	-0.34039	-0.84379	-1.10979	-0.78744	-1.0775
	109.804	-2.49112	-1.48288	-0.33812	-0.83754	-1.10102	-0.78276	-1.07353
	109.971	-2.49423	-1.48544	-0.33596	-0.83139	-1.09211	-0.77811	-1.06955
	110.137	-2.49738	-1.48796	-0.33381	-0.82524	-1.08323	-0.77338	-1.06556
	110.304	-2.50028	-1.49039	-0.33163	-0.81911	-1.07433	-0.76861	-1.06162
	110.471	-2.50301	-1.49272	-0.32946	-0.813	-1.06542	-0.76382	-1.0577
	110.638	-2.50533	-1.49484	-0.32744	-0.80702	-1.05644	-0.75895	-1.05389
	110.805	-2.50757	-1.49689	-0.3254	-0.80103	-1.04748	-0.75417	-1.05
	110.972	-2.50926	-1.49884	-0.32339	-0.79507	-1.0385	-0.74941	-1.04611
	111.138	-2.51053	-1.5007	-0.32141	-0.78912	-1.0295	-0.74467	-1.04222
	111.305	-2.51138	-1.50234	-0.31953	-0.78331	-1.02046	-0.73995	-1.03833
	111.472	-2.51213	-1.50391	-0.31764	-0.7775	-1.01142	-0.73518	-1.03446
	111.639	-2.5123	-1.50523	-0.3158	-0.77173	-1.00237	-0.73042	-1.03059
	111.806	-2.51207	-1.50649	-0.31396	-0.76598	-0.9933	-0.72567	-1.02674
	111.972	-2.51147	-1.50755	-0.31223	-0.76036	-0.98418	-0.7209	-1.02291
	112.139	-2.51053	-1.50841	-0.31048	-0.75472	-0.97509	-0.71612	-1.01909
	112.306	-2.50935	-1.50901	-0.30872	-0.74911	-0.96601	-0.71137	-1.01525
	112.473	-2.50769	-1.50954	-0.30695	-0.74355	-0.95693	-0.70662	-1.01138
	112.64	-2.50557	-1.50978	-0.30527	-0.73815	-0.94785	-0.7019	-1.00756
	112.806	-2.50339	-1.50996	-0.30354	-0.73275	-0.93881	-0.69716	-1.00375
	112.973	-2.50096	-1.50989	-0.30185	-0.7274	-0.92981	-0.69242	-0.99995
	113.14	-2.49815	-1.50979	-0.30017	-0.72207	-0.92083	-0.68766	-0.99615
	113.307	-2.4946	-1.50924	-0.29855	-0.71692	-0.91195	-0.68293	-0.99245
	113.474	-2.49076	-1.50849	-0.29692	-0.71174	-0.90305	-0.67816	-0.98881
	113.64	-2.48645	-1.50747	-0.29532	-0.70658	-0.89417	-0.67334	-0.98521
	113.807	-2.48178	-1.5063	-0.29375	-0.70144	-0.88533	-0.6685	-0.98162
	113.974	-2.47603	-1.50473	-0.29224	-0.69642	-0.87664	-0.66366	-0.97816
	114.141	-2.46976	-1.50299	-0.29072	-0.69141	-0.86795	-0.65885	-0.97462
	114.308	-2.46279	-1.50103	-0.28924	-0.68643	-0.85928	-0.65406	-0.97104
	114.474	-2.45541	-1.49892	-0.28776	-0.68147	-0.85065	-0.6493	-0.96742
	114.641	-2.44689	-1.49635	-0.28637	-0.67663	-0.84217	-0.64457	-0.96364
	114.808	-2.43793	-1.49355	-0.28497	-0.6718	-0.83366	-0.63986	-0.95991
	114.975	-2.42837	-1.49044	-0.28357	-0.667	-0.82519	-0.63516	-0.95617
	115.141	-2.41846	-1.48714	-0.28215	-0.66222	-0.81675	-0.63048	-0.95239
	115.308	-2.40751	-1.48343	-0.28083	-0.6576	-0.80844	-0.6259	-0.94851
	115.475	-2.39602	-1.47952	-0.27947	-0.65297	-0.80012	-0.62132	-0.94471
	115.642	-2.3838	-1.47531	-0.27812	-0.64836	-0.79185	-0.61673	-0.94094
	115.809	-2.37114	-1.4709	-0.2768	-0.64379	-0.78375	-0.61214	-0.9372
	115.975	-2.35757	-1.46599	-0.27552	-0.63939	-0.77575	-0.60754	-0.93355
	116.142	-2.34345	-1.46088	-0.27423	-0.63494	-0.7677	-0.60291	-0.9299
	116.309	-2.32856	-1.45549	-0.27293	-0.63054	-0.75979	-0.59828	-0.92627
	116.476	-2.31316	-1.44995	-0.27165	-0.62618	-0.75201	-0.59364	-0.92263
	116.642	-2.29687	-1.44393	-0.27043	-0.62196	-0.74436	-0.58892	-0.91907
	116.809	-2.28019	-1.43763	-0.26919	-0.6177	-0.73667	-0.58428	-0.91549
	116.976	-2.26295	-1.43105	-0.26795	-0.61345	-0.72902	-0.57965	-0.91192
	117.143	-2.24527	-1.42436	-0.26673	-0.60923	-0.72141	-0.57505	-0.90838
	117.309	-2.22678	-1.41741	-0.26554	-0.60513	-0.71399	-0.57057	-0.90486
	117.476	-2.20799	-1.41017	-0.26433	-0.60103	-0.70652	-0.56606	-0.90134
	117.643	-2.18903	-1.40255	-0.26314	-0.59696	-0.69915	-0.56155	-0.89785
	117.81	-2.16998	-1.39467	-0.26196	-0.59292	-0.69184	-0.55706	-0.89438
	117.976	-2.1501	-1.38659	-0.26083	-0.589	-0.68484	-0.55264	-0.891
	118.143	-2.12997	-1.37829	-0.25971	-0.58505	-0.67783	-0.54815	-0.88757
	118.31	-2.10945	-1.36969	-0.2586	-0.58114	-0.67083	-0.54363	-0.88411
	118.477	-2.08866	-1.36086	-0.25749	-0.57723	-0.66387	-0.53909	-0.88065
	118.643	-2.06714	-1.35186	-0.25647	-0.57345	-0.65709	-0.53458	-0.8772
	118.81	-2.0456	-1.34265	-0.25539	-0.56966	-0.65029	-0.5301	-0.87375
	118.977	-2.024	-1.33323	-0.25429	-0.5659	-0.64353	-0.52563	-0.87031
	119.144	-2.0023	-1.32378	-0.2532	-0.56216	-0.63674	-0.52117	-0.86689
	119.31	-1.98024	-1.31386	-0.25214	-0.55856	-0.63028	-0.5168	-0.86348
	119.477	-1.95819	-1.30377	-0.25109	-0.55495	-0.62379	-0.51243	-0.86012
	119.644	-1.93619	-1.29357	-0.25006	-0.55139	-0.61739	-0.50807	-0.85677
	119.811	-1.91418	-1.28326	-0.24905	-0.54785	-0.61111	-0.50371	-0.85345
	119.977	-1.89203	-1.2727	-0.24807	-0.54445	-0.60496	-0.49939	-0.85021
	120.144	-1.86996	-1.26211	-0.24711	-0.54101	-0.59878	-0.49506	-0.8469
	120.311	-1.84792	-1.2515	-0.24614	-0.53759	-0.59264	-0.49071	-0.84355
	120.478	-1.8259	-1.24077	-0.24516	-0.53416	-0.58664	-0.48637	-0.84018
	120.644	-1.80395	-1.2298	-0.24422	-0.53082	-0.58081	-0.48207	-0.83679
	120.811	-1.78204	-1.21876	-0.24326	-0.52749	-0.57493	-0.47776	-0.83342
	120.978	-1.76016	-1.20759	-0.24233	-0.52419	-0.56909	-0.47348	-0.83004
	121.145	-1.73824	-1.19636	-0.2414	-0.5209	-0.56339	-0.46918	-0.82666
	121.311	-1.71666	-1.18506	-0.2405	-0.51772	-0.55785	-0.46495	-0.82334
	121.478	-1.69506	-1.17378	-0.23961	-0.51453	-0.55227	-0.4607	-0.82003
	121.645	-1.67374	-1.16249	-0.23873	-0.51135	-0.54673	-0.45648	-0.81674
	121.812	-1.65259	-1.15119	-0.23786	-0.50818	-0.54123	-0.4523	-0.81349
	121.978	-1.63201	-1.13982	-0.23705	-0.5051	-0.53592	-0.44821	-0.81037
	122.145	-1.61131	-1.12849	-0.23621	-0.50202	-0.53057	-0.44409	-0.80722
	122.312	-1.59085	-1.11716	-0.23535	-0.49897	-0.52523	-0.44	-0.80407
	122.478	-1.57046	-1.10584	-0.2345	-0.49595	-0.51999	-0.43593	-0.80094
	122.645	-1.55096	-1.09454	-0.23367	-0.493	-0.515	-0.43196	-0.79787
	122.812	-1.53181	-1.08327	-0.23284	-0.49006	-0.51002	-0.42791	-0.79475
	122.979	-1.51288	-1.07203	-0.23202	-0.48713	-0.50504	-0.42382	-0.79161
	123.145	-1.49419	-1.06081	-0.23121	-0.48421	-0.50009	-0.41971	-0.78847
	123.312	-1.47573	-1.04969	-0.23042	-0.48137	-0.49533	-0.41556	-0.78532
	123.479	-1.45724	-1.03853	-0.22961	-0.4785	-0.49054	-0.41144	-0.78217
	123.646	-1.43901	-1.02745	-0.2288	-0.47565	-0.48579	-0.40734	-0.77907
	123.812	-1.42101	-1.01652	-0.22801	-0.47282	-0.48108	-0.40325	-0.77601
	123.979	-1.40325	-1.00571	-0.22724	-0.47005	-0.47656	-0.39924	-0.77306
	124.146	-1.38541	-0.99492	-0.22648	-0.46729	-0.47198	-0.39525	-0.77011
	124.312	-1.36778	-0.98419	-0.22569	-0.46456	-0.46753	-0.39129	-0.76714
	124.479	-1.35042	-0.97351	-0.22491	-0.46185	-0.46319	-0.38732	-0.76418
	124.646	-1.34209	-0.96296	-0.22421	-0.45927	-0.45897	-0.3835	-0.76131
	124.813	-1.34583	-0.9525	-0.22349	-0.45666	-0.45471	-0.37962	-0.75837
	124.979	-1.34278	-0.94216	-0.22276	-0.45406	-0.45048	-0.37572	-0.75539
	125.146	-1.32497	-0.93192	-0.22203	-0.45147	-0.44627	-0.37181	-0.7524
	125.313	-1.2848	-0.92196	-0.22132	-0.44898	-0.44218	-0.36794	-0.74925
	125.48	-1.24873	-0.91195	-0.2206	-0.44647	-0.43809	-0.36406	-0.74621
	125.646	-1.22054	-0.90208	-0.2199	-0.44399	-0.43403	-0.36019	-0.74324
	125.813	-1.19765	-0.89224	-0.21921	-0.4415	-0.42997	-0.35634	-0.7403
	125.98	-1.18375	-0.8829	-0.21854	-0.43906	-0.42604	-0.3525	-0.73739
	126.146	-1.17195	-0.87354	-0.21787	-0.43661	-0.42209	-0.34865	-0.73454
	126.313	-1.16104	-0.86429	-0.21718	-0.43418	-0.41817	-0.34483	-0.73173
	126.48	-1.15059	-0.85502	-0.21648	-0.43176	-0.4143	-0.34109	-0.72895
	126.647	-1.14044	-0.84599	-0.21581	-0.42938	-0.41057	-0.33737	-0.72631
	126.813	-1.13007	-0.83701	-0.21513	-0.42701	-0.40685	-0.3336	-0.72358
	126.98	-1.11964	-0.82813	-0.21445	-0.42465	-0.40315	-0.3298	-0.72084
	127.147	-1.10916	-0.8193	-0.21376	-0.42232	-0.39947	-0.32595	-0.71808
	127.313	-1.09833	-0.81094	-0.21309	-0.42009	-0.39596	-0.32213	-0.71521
	127.48	-1.08759	-0.8026	-0.21246	-0.41786	-0.39241	-0.31835	-0.71237
	127.647	-1.07684	-0.79436	-0.21183	-0.41565	-0.3889	-0.3146	-0.70956
	127.814	-1.06597	-0.7861	-0.21122	-0.41346	-0.38541	-0.31087	-0.70678
	127.98	-1.05504	-0.77811	-0.21066	-0.41136	-0.38204	-0.30711	-0.70395
	128.147	-1.04422	-0.77016	-0.21008	-0.40921	-0.37866	-0.30338	-0.70122
	128.314	-1.03343	-0.76234	-0.2095	-0.40706	-0.37531	-0.29967	-0.69852
	128.48	-1.0226	-0.75462	-0.20891	-0.40492	-0.37196	-0.29598	-0.69583
	128.647	-1.01206	-0.74716	-0.20836	-0.4028	-0.36872	-0.29223	-0.69326
	128.814	-1.00155	-0.73975	-0.2078	-0.40071	-0.36546	-0.28847	-0.69061
	128.981	-0.99131	-0.73247	-0.20725	-0.39865	-0.36223	-0.28472	-0.68792
	129.147	-0.9811	-0.7253	-0.2067	-0.3966	-0.35904	-0.28096	-0.68523
	129.314	-0.97123	-0.71832	-0.20617	-0.39462	-0.35593	-0.2771	-0.68248
	129.481	-0.96136	-0.7114	-0.20561	-0.39262	-0.35282	-0.27323	-0.67977
	129.647	-0.95174	-0.70459	-0.20507	-0.39063	-0.3498	-0.26942	-0.6771
	129.814	-0.94217	-0.69788	-0.20452	-0.38864	-0.34675	-0.2656	-0.67443
	129.981	-0.93292	-0.69138	-0.20396	-0.38672	-0.34388	-0.26144	-0.6718
	130.147	-0.92366	-0.68491	-0.20341	-0.38479	-0.34099	-0.2575	-0.66919
	130.314	-0.91464	-0.67857	-0.20288	-0.38287	-0.33812	-0.25523	-0.66663
	130.481	-0.90565	-0.67235	-0.20236	-0.38094	-0.33527	-0.25327	-0.66409
	130.648	-0.89696	-0.66616	-0.20185	-0.37906	-0.33254	-0.25028	-0.66166
	130.814	-0.88829	-0.66005	-0.20134	-0.37717	-0.32978	-0.24685	-0.65917
	130.981	-0.87988	-0.65418	-0.20081	-0.3753	-0.32704	-0.24354	-0.65664
	131.148	-0.87151	-0.64839	-0.20029	-0.37345	-0.32432	-0.24031	-0.65409
	131.314	-0.86346	-0.6427	-0.19976	-0.3716	-0.32171	-0.23691	-0.65156
	131.481	-0.85542	-0.63701	-0.19923	-0.36974	-0.31907	-0.2336	-0.64903
	131.648	-0.84764	-0.63148	-0.19873	-0.3679	-0.31645	-0.23034	-0.64646
	131.815	-0.83989	-0.62609	-0.19825	-0.36608	-0.31384	-0.22709	-0.64388
	131.981	-0.83252	-0.62084	-0.19773	-0.36434	-0.31129	-0.22387	-0.64129
	132.148	-0.825	-0.61559	-0.19722	-0.3626	-0.30873	-0.22056	-0.63874
	132.315	-0.81764	-0.61039	-0.19673	-0.36085	-0.3062	-0.21725	-0.63619
	132.481	-0.81036	-0.60524	-0.19623	-0.3591	-0.3037	-0.21399	-0.63363
	132.648	-0.80334	-0.60027	-0.19576	-0.35743	-0.30127	-0.21072	-0.63116
	132.815	-0.79634	-0.59527	-0.19531	-0.35572	-0.29884	-0.20748	-0.62868
	132.981	-0.78963	-0.5904	-0.19484	-0.354	-0.29642	-0.20426	-0.62619
	133.148	-0.78302	-0.58561	-0.19439	-0.3523	-0.29403	-0.20104	-0.6237
	133.315	-0.77657	-0.58109	-0.194	-0.35061	-0.29176	-0.19788	-0.62129
	133.482	-0.77009	-0.57652	-0.19358	-0.34897	-0.28944	-0.19472	-0.61883
	133.648	-0.76368	-0.57199	-0.19317	-0.34735	-0.28713	-0.19157	-0.61638
	133.815	-0.75732	-0.56751	-0.19277	-0.34575	-0.28482	-0.18842	-0.61393
	133.982	-0.7512	-0.56318	-0.19239	-0.34425	-0.28259	-0.18524	-0.61147
	134.148	-0.74501	-0.55886	-0.19201	-0.3427	-0.28036	-0.18209	-0.60901
	134.315	-0.73896	-0.55459	-0.19163	-0.34116	-0.27812	-0.17897	-0.60659
	134.482	-0.73299	-0.55038	-0.19125	-0.33964	-0.27589	-0.17585	-0.60418
	134.648	-0.72743	-0.54634	-0.19089	-0.3381	-0.27374	-0.17279	-0.60175
	134.815	-0.72174	-0.54229	-0.19051	-0.33656	-0.27158	-0.16975	-0.59926
	134.982	-0.7161	-0.53836	-0.19014	-0.33504	-0.26943	-0.16674	-0.59681
	135.148	-0.71052	-0.53446	-0.18979	-0.33353	-0.26729	-0.16373	-0.59439
	135.315	-0.70517	-0.53071	-0.1894	-0.33202	-0.26522	-0.16082	-0.592
	135.482	-0.69977	-0.52695	-0.18904	-0.33053	-0.26315	-0.15787	-0.58969
	135.649	-0.69442	-0.52333	-0.18869	-0.32905	-0.26111	-0.15488	-0.58739
	135.815	-0.68925	-0.51982	-0.18832	-0.32759	-0.25909	-0.15185	-0.58506
	135.982	-0.68417	-0.51633	-0.1879	-0.32618	-0.25714	-0.1488	-0.58291
	136.149	-0.67916	-0.51281	-0.18749	-0.32476	-0.25518	-0.14578	-0.58072
	136.315	-0.67425	-0.50932	-0.1871	-0.32333	-0.25325	-0.14276	-0.57854
	136.482	-0.66944	-0.50585	-0.18673	-0.32191	-0.25133	-0.13972	-0.57636
	136.649	-0.66475	-0.50246	-0.18632	-0.32048	-0.24947	-0.13662	-0.57429
	136.815	-0.66002	-0.49905	-0.18595	-0.31904	-0.2476	-0.13356	-0.57221
	136.982	-0.65533	-0.49573	-0.18559	-0.31764	-0.24573	-0.13054	-0.57011
	137.149	-0.65065	-0.49245	-0.18524	-0.31625	-0.24388	-0.12757	-0.56798
	137.315	-0.64613	-0.48936	-0.18495	-0.31488	-0.24208	-0.12464	-0.56591
	137.482	-0.64162	-0.48626	-0.18464	-0.31352	-0.24028	-0.12173	-0.5638
	137.649	-0.63714	-0.48321	-0.18433	-0.31219	-0.2385	-0.11881	-0.56168
	137.816	-0.63266	-0.48015	-0.18403	-0.31087	-0.23673	-0.11589	-0.55954
	137.982	-0.62836	-0.47723	-0.18376	-0.30961	-0.23501	-0.11306	-0.55737
	138.149	-0.62402	-0.47429	-0.18349	-0.30834	-0.23327	-0.11022	-0.55525
	138.316	-0.61971	-0.47136	-0.18319	-0.30705	-0.23154	-0.10738	-0.55315
	138.482	-0.61543	-0.46842	-0.18287	-0.30576	-0.22982	-0.10456	-0.55105
	138.649	-0.61123	-0.46571	-0.18265	-0.30448	-0.22814	-0.10176	-0.54895
	138.816	-0.60702	-0.46295	-0.18237	-0.3032	-0.22646	-0.09897	-0.54684
	138.982	-0.60284	-0.46026	-0.18208	-0.30193	-0.22477	-0.09622	-0.54476
	139.149	-0.59871	-0.45757	-0.18184	-0.30066	-0.2231	-0.09347	-0.54274
	139.316	-0.59468	-0.45497	-0.18156	-0.29939	-0.22147	-0.09082	-0.54073
	139.482	-0.59065	-0.45237	-0.1813	-0.29814	-0.21983	-0.08816	-0.5387
	139.649	-0.58665	-0.44979	-0.18111	-0.29689	-0.2182	-0.08549	-0.53665
	139.816	-0.58269	-0.44723	-0.18117	-0.29565	-0.21658	-0.08283	-0.53462
	139.982	-0.57886	-0.44479	-0.18041	-0.29441	-0.215	-0.08023	-0.53264
	140.149	-0.575	-0.44232	-0.18034	-0.29321	-0.21344	-0.07757	-0.53062
	140.316	-0.57115	-0.43987	-0.17983	-0.29203	-0.21188	-0.07486	-0.52862
	140.482	-0.56734	-0.43745	-0.18036	-0.29086	-0.21033	-0.07215	-0.52664
	140.649	-0.56363	-0.43514	-0.17941	-0.28972	-0.20883	-0.06942	-0.52471
	140.816	-0.55991	-0.4328	-0.17936	-0.28858	-0.2073	-0.0667	-0.52278
	140.983	-0.55624	-0.43054	-0.17839	-0.28744	-0.20578	-0.06401	-0.52085
	141.149	-0.5526	-0.42833	-0.17844	-0.28631	-0.20427	-0.06135	-0.51893
	141.316	-0.54907	-0.42619	-0.17855	-0.2852	-0.20278	-0.05878	-0.51713
	141.483	-0.54553	-0.42401	-0.17732	-0.28409	-0.20132	-0.05619	-0.51526
	141.649	-0.54204	-0.42185	-0.17719	-0.28299	-0.19987	-0.05362	-0.51337
	141.816	-0.53858	-0.4197	-0.17824	-0.2819	-0.19842	-0.05108	-0.51146
	141.983	-0.53529	-0.41763	-0.17773	-0.28078	-0.19704	-0.04863	-0.50953
	142.149	-0.53199	-0.41555	-0.17662	-0.27969	-0.19565	-0.04614	-0.50758
	142.316	-0.52872	-0.41351	-0.17586	-0.27861	-0.19425	-0.04363	-0.50566
	142.483	-0.52548	-0.41147	-0.17551	-0.27754	-0.19286	-0.04112	-0.50379
	142.649	-0.52237	-0.40954	-0.17559	-0.2765	-0.19147	-0.03861	-0.50196
	142.816	-0.51919	-0.40759	-0.17542	-0.27548	-0.19008	-0.03608	-0.50016
	142.983	-0.51602	-0.40567	-0.17525	-0.27446	-0.18872	-0.03356	-0.49841
	143.149	-0.51287	-0.40377	-0.17511	-0.27342	-0.18736	-0.03104	-0.49669
	143.316	-0.50974	-0.40194	-0.17506	-0.27244	-0.18602	-0.02854	-0.49501
	143.483	-0.50664	-0.40011	-0.17492	-0.27144	-0.18471	-0.02605	-0.49328
	143.649	-0.50356	-0.39829	-0.17478	-0.27044	-0.18341	-0.02355	-0.49153
	143.816	-0.5005	-0.39648	-0.17466	-0.26944	-0.18211	-0.02108	-0.48979
	143.983	-0.49755	-0.39476	-0.17454	-0.26843	-0.18089	-0.01866	-0.48795
	144.149	-0.49459	-0.39301	-0.17443	-0.26744	-0.17965	-0.01624	-0.48618
	144.316	-0.49167	-0.39127	-0.17433	-0.26648	-0.17843	-0.01383	-0.4844
	144.483	-0.48877	-0.38955	-0.17421	-0.26551	-0.17722	-0.01142	-0.48262
	144.649	-0.48598	-0.38789	-0.17415	-0.26458	-0.17608	-0.00911	-0.48089
	144.816	-0.48316	-0.38623	-0.17407	-0.26366	-0.17493	-0.00678	-0.47918
	144.983	-0.48032	-0.3846	-0.174	-0.26275	-0.17379	-0.00445	-0.47749
	145.149	-0.47749	-0.38297	-0.17391	-0.26182	-0.17266	-0.00212	-0.4758
	145.316	-0.47475	-0.3814	-0.17382	-0.26088	-0.17159	0.000121972	-0.47413
	145.483	-0.472	-0.37982	-0.17374	-0.25992	-0.17049	0.00239	-0.47247
	145.649	-0.46926	-0.37825	-0.17364	-0.25897	-0.1694	0.00467	-0.4708
	145.816	-0.46654	-0.37671	-0.17354	-0.25803	-0.16833	0.00698	-0.46912
	145.983	-0.46394	-0.37524	-0.17346	-0.25706	-0.16729	0.00931	-0.46744
	146.149	-0.46132	-0.37377	-0.17337	-0.25613	-0.16625	0.01166	-0.46581
	146.316	-0.45871	-0.3723	-0.17328	-0.2552	-0.16521	0.01403	-0.46423
	146.483	-0.45612	-0.37084	-0.17319	-0.25428	-0.16418	0.01639	-0.4627
	146.649	-0.45367	-0.36946	-0.17311	-0.2534	-0.1632	0.01873	-0.46145
	146.816	-0.45118	-0.36805	-0.17302	-0.25252	-0.1622	0.02102	-0.46013
	146.983	-0.44869	-0.36666	-0.17294	-0.25162	-0.1612	0.02329	-0.45874
	147.149	-0.4462	-0.36528	-0.17285	-0.25072	-0.16021	0.02554	-0.45732
	147.316	-0.4438	-0.36392	-0.17275	-0.24982	-0.15922	0.02772	-0.45603
	147.483	-0.44138	-0.36258	-0.17265	-0.24894	-0.15824	0.02994	-0.45456
	147.649	-0.43897	-0.36125	-0.17258	-0.24806	-0.15727	0.03217	-0.45302
	147.816	-0.43658	-0.35992	-0.1725	-0.24719	-0.1563	0.0344	-0.45145
	147.983	-0.43425	-0.35866	-0.17242	-0.24633	-0.15537	0.03665	-0.44965
	148.149	-0.43191	-0.3574	-0.17233	-0.24549	-0.15441	0.03883	-0.44799
	148.316	-0.4296	-0.35615	-0.17225	-0.24467	-0.15347	0.04094	-0.4464
	148.483	-0.42731	-0.3549	-0.17217	-0.24385	-0.15253	0.04303	-0.44484
	148.649	-0.42512	-0.3537	-0.17207	-0.24302	-0.15161	0.04513	-0.44336
	148.816	-0.4229	-0.35249	-0.17199	-0.2422	-0.15068	0.0473	-0.44181
	148.983	-0.42069	-0.35128	-0.17191	-0.2414	-0.14977	0.04946	-0.44025
	149.149	-0.4185	-0.35008	-0.17183	-0.24059	-0.14885	0.0516	-0.43867
	149.316	-0.41638	-0.34893	-0.17175	-0.23977	-0.14794	0.05382	-0.43711
	149.483	-0.41424	-0.34779	-0.17166	-0.23896	-0.14706	0.05596	-0.43554
	149.649	-0.41213	-0.34667	-0.17157	-0.23815	-0.14621	0.05808	-0.43398
	149.816	-0.41003	-0.34555	-0.17149	-0.23733	-0.14538	0.06018	-0.43245
	149.983	-0.40799	-0.3445	-0.1714	-0.23654	-0.1446	0.06221	-0.43096
	150.149	-0.40596	-0.34343	-0.17134	-0.23576	-0.1438	0.06427	-0.42952
	150.316	-0.40395	-0.34236	-0.17131	-0.23499	-0.14301	0.06632	-0.4281
	150.483	-0.40194	-0.3413	-0.1713	-0.23421	-0.14224	0.06834	-0.4267
	150.649	-0.4	-0.34025	-0.17139	-0.23344	-0.14149	0.07042	-0.42543
	150.816	-0.39805	-0.33921	-0.17142	-0.23268	-0.14071	0.07253	-0.42406
	150.983	-0.39612	-0.33819	-0.17169	-0.23192	-0.13995	0.0746	-0.42268
	151.149	-0.3942	-0.33717	-0.17194	-0.23117	-0.13919	0.07663	-0.42129
	151.316	-0.39234	-0.3362	-0.17231	-0.2304	-0.13845	0.07873	-0.41989
	151.483	-0.39047	-0.33523	-0.17218	-0.22966	-0.13772	0.08081	-0.41848
	151.649	-0.3886	-0.33426	-0.17194	-0.22893	-0.13701	0.08286	-0.41711
	151.816	-0.38674	-0.3333	-0.17197	-0.22821	-0.13631	0.08488	-0.41578
	151.983	-0.38491	-0.33239	-0.17253	-0.22747	-0.13564	0.08684	-0.41446
	152.149	-0.38307	-0.33148	-0.17186	-0.22674	-0.13497	0.08883	-0.41319
	152.316	-0.38125	-0.33058	-0.17134	-0.22601	-0.1343	0.09082	-0.41195
	152.483	-0.37944	-0.32969	-0.17181	-0.22529	-0.13363	0.09281	-0.41075
	152.649	-0.37767	-0.32882	-0.17226	-0.22456	-0.13298	0.09472	-0.40962
	152.816	-0.37592	-0.32797	-0.17166	-0.22383	-0.13234	0.09664	-0.40842
	152.983	-0.37418	-0.32712	-0.17219	-0.22307	-0.13171	0.09854	-0.40726
	153.149	-0.37247	-0.32628	-0.17304	-0.2223	-0.13108	0.10041	-0.40609
	153.316	-0.37084	-0.32547	-0.17205	-0.22156	-0.13044	0.10221	-0.40486
	153.482	-0.36917	-0.32465	-0.17244	-0.22083	-0.12981	0.10404	-0.40363
	153.649	-0.36752	-0.32384	-0.17238	-0.2201	-0.1292	0.10587	-0.4024
	153.816	-0.36588	-0.32303	-0.17221	-0.21937	-0.12859	0.10772	-0.40119
	153.982	-0.36429	-0.32225	-0.17229	-0.21868	-0.12798	0.10951	-0.39994
	154.149	-0.3627	-0.32147	-0.17234	-0.21799	-0.12738	0.11131	-0.39875
	154.316	-0.36112	-0.32071	-0.17235	-0.21728	-0.12679	0.11311	-0.39758
	154.482	-0.35955	-0.31996	-0.17242	-0.21656	-0.12622	0.11493	-0.3964
	154.649	-0.35804	-0.31924	-0.1725	-0.21585	-0.1257	0.11671	-0.39538
	154.816	-0.35652	-0.31852	-0.17254	-0.21515	-0.12517	0.11853	-0.39429
	154.982	-0.355	-0.3178	-0.17259	-0.21446	-0.12465	0.12034	-0.39315
	155.149	-0.3535	-0.31709	-0.17264	-0.21377	-0.12413	0.12213	-0.39198
	155.316	-0.35205	-0.31642	-0.17268	-0.21309	-0.12364	0.12395	-0.39084
	155.482	-0.35058	-0.31574	-0.17275	-0.21241	-0.12314	0.12579	-0.38968
	155.649	-0.34913	-0.31507	-0.17282	-0.21173	-0.12264	0.12763	-0.38852
	155.816	-0.3477	-0.31441	-0.17289	-0.21105	-0.12214	0.12946	-0.38737
	155.982	-0.34632	-0.3138	-0.17294	-0.21036	-0.12164	0.1313	-0.38626
	156.149	-0.34493	-0.31316	-0.17296	-0.20968	-0.12114	0.13313	-0.38523
	156.316	-0.34356	-0.31253	-0.17298	-0.20902	-0.12065	0.13494	-0.38424
	156.482	-0.34222	-0.3119	-0.17299	-0.20838	-0.12017	0.13674	-0.38327
	156.649	-0.34089	-0.31128	-0.17303	-0.20774	-0.11971	0.13851	-0.38233
	156.816	-0.33958	-0.31067	-0.17305	-0.20708	-0.11926	0.14026	-0.38143
	156.982	-0.33829	-0.31006	-0.17305	-0.20644	-0.11881	0.142	-0.38056
	157.149	-0.33703	-0.30947	-0.17302	-0.20585	-0.11834	0.14368	-0.37969
	157.316	-0.33576	-0.30887	-0.173	-0.20529	-0.1179	0.14538	-0.37881
	157.482	-0.33451	-0.30827	-0.17299	-0.20478	-0.11742	0.14709	-0.37793
	157.649	-0.33329	-0.30769	-0.17302	-0.20425	-0.11686	0.14878	-0.377
	157.816	-0.33208	-0.30712	-0.17307	-0.20372	-0.11642	0.15045	-0.37607
	157.982	-0.33088	-0.30657	-0.17311	-0.2032	-0.11616	0.15209	-0.37515
	158.149	-0.32972	-0.30602	-0.17314	-0.2027	-0.11537	0.15374	-0.37424
	158.315	-0.32857	-0.30548	-0.17318	-0.20222	-0.11523	0.15537	-0.37339
	158.482	-0.32744	-0.30493	-0.17324	-0.20175	-0.11535	0.15696	-0.37257
	158.649	-0.32634	-0.30439	-0.17333	-0.20128	-0.11528	0.15853	-0.3718
	158.815	-0.32528	-0.30386	-0.17347	-0.2008	-0.1146	0.16008	-0.37104
	158.982	-0.32424	-0.30334	-0.1736	-0.20031	-0.1141	0.16161	-0.37029
	159.149	-0.32321	-0.30282	-0.17366	-0.19984	-0.11389	0.16314	-0.36954
	159.315	-0.3222	-0.30233	-0.17369	-0.19939	-0.11379	0.16464	-0.36883
	159.482	-0.3213	-0.30185	-0.1737	-0.19898	-0.11369	0.166	-0.36822
	159.649	-0.3204	-0.30136	-0.1737	-0.19862	-0.11361	0.16738	-0.36768
	159.815	-0.3194	-0.3009	-0.17369	-0.19833	-0.11355	0.16898	-0.36718
	159.982	-0.31845	-0.30048	-0.17368	-0.19806	-0.11351	0.17048	-0.36672

## Sheet: Fig. 2c
			Temperature	HA-Col I-μHAp	HCLS	DCLS	Col I	HA-Col I	HAD	HA
			32.303	99.9871	99.9888	99.9856	99.9822	99.9856	99.9889	99.9876
			32.301	99.978	99.9805	99.9752	99.9699	99.9757	99.9806	99.9783
			32.302	99.9684	99.9717	99.9644	99.9571	99.9654	99.9717	99.9682
			32.334	99.9583	99.9623	99.953	99.9434	99.9544	99.9622	99.9577
			32.386	99.942	99.9465	99.9346	99.9215	99.937	99.946	99.9405
			32.476	99.9289	99.9342	99.9199	99.9038	99.923	99.9337	99.9271
			32.589	99.9175	99.9238	99.9073	99.8883	99.9107	99.9239	99.9159
			32.69	99.9069	99.9146	99.8958	99.8738	99.8992	99.9153	99.9058
			32.808	99.9011	99.9116	99.8896	99.8653	99.8926	99.9134	99.903
			32.932	99.8985	99.9127	99.887	99.8608	99.8892	99.9158	99.9043
			33.07	99.8983	99.9168	99.8873	99.8591	99.8884	99.9218	99.909
			33.206	99.899	99.922	99.8886	99.8584	99.8885	99.9292	99.9148
			33.37	99.9098	99.9402	99.9015	99.8705	99.8987	99.9505	99.9347
			33.495	99.9151	99.9512	99.9079	99.8754	99.9034	99.9641	99.9467
			33.649	99.918	99.9592	99.9116	99.8773	99.9058	99.9743	99.9555
			33.801	99.9195	99.9655	99.9137	99.8775	99.9068	99.9826	99.9624
			33.927	99.9198	99.9703	99.9145	99.876	99.9067	99.9889	99.9675
			34.088	99.9188	99.9737	99.9137	99.8732	99.9054	99.9934	99.9709
			34.238	99.9156	99.9746	99.9105	99.8679	99.9019	99.9951	99.9714
			34.368	99.9108	99.9736	99.9055	99.8608	99.8969	99.9947	99.97
			34.532	99.9005	99.9664	99.8949	99.8476	99.8865	99.9872	99.9617
			34.678	99.8913	99.9601	99.8855	99.8356	99.8771	99.9814	99.9551
			34.827	99.8813	99.9523	99.8752	99.8227	99.8669	99.9745	99.9476
			34.976	99.8709	99.9435	99.8639	99.8086	99.8559	99.9664	99.939
			35.118	99.8572	99.9304	99.8482	99.7897	99.8411	99.9544	99.9266
			35.254	99.845	99.9196	99.8339	99.7722	99.8278	99.9443	99.9157
			35.41	99.8326	99.9094	99.8194	99.7544	99.8143	99.9346	99.9046
			35.553	99.8201	99.8993	99.8044	99.7363	99.8005	99.925	99.8932
			35.686	99.8073	99.8896	99.7878	99.7164	99.786	99.9158	99.8813
			35.834	99.7943	99.8798	99.7721	99.6975	99.7718	99.9067	99.8696
			35.987	99.7812	99.8701	99.7566	99.6788	99.7576	99.8974	99.8581
			36.13	99.7681	99.8603	99.741	99.6601	99.7435	99.8881	99.8465
			36.281	99.7542	99.8509	99.7259	99.6418	99.7291	99.8802	99.8346
			36.401	99.7406	99.8413	99.7106	99.6234	99.7147	99.8718	99.823
			36.54	99.7272	99.8316	99.6954	99.605	99.7003	99.8631	99.8113
			36.695	99.7139	99.8217	99.6802	99.5866	99.686	99.8542	99.7998
			36.817	99.7007	99.8118	99.6649	99.5685	99.6715	99.8455	99.7883
			36.966	99.6875	99.802	99.6495	99.5502	99.6571	99.837	99.7768
			37.106	99.6744	99.7921	99.634	99.5319	99.6427	99.8288	99.7656
			37.255	99.6614	99.7823	99.6184	99.5137	99.6283	99.8207	99.7544
			37.386	99.6486	99.7729	99.6024	99.4952	99.6138	99.8125	99.7433
			37.529	99.6357	99.7631	99.5866	99.4768	99.5993	99.8038	99.7322
			37.668	99.6229	99.7532	99.571	99.4583	99.5846	99.7952	99.7214
			37.808	99.61	99.7434	99.5554	99.4398	99.57	99.7865	99.7107
			37.943	99.5969	99.734	99.5396	99.421	99.5552	99.7779	99.6997
			38.081	99.5839	99.7244	99.5238	99.4021	99.5405	99.7696	99.689
			38.23	99.5709	99.7145	99.508	99.3832	99.5257	99.7616	99.6785
			38.366	99.5578	99.7048	99.4924	99.3643	99.5109	99.7539	99.668
			38.514	99.5445	99.6957	99.4764	99.3449	99.4959	99.7461	99.6572
			38.646	99.5313	99.6862	99.4605	99.3257	99.4809	99.7376	99.6466
			38.789	99.518	99.6766	99.4445	99.3064	99.4658	99.729	99.6362
			38.923	99.5046	99.6669	99.4285	99.287	99.4507	99.7204	99.6255
			39.06	99.4911	99.6577	99.4123	99.2674	99.4353	99.7113	99.6145
			39.201	99.4776	99.6481	99.3961	99.2478	99.4201	99.7029	99.6039
			39.346	99.464	99.6382	99.3799	99.2282	99.4048	99.6948	99.5932
			39.481	99.4503	99.6284	99.3635	99.2084	99.3894	99.687	99.5823
			39.634	99.4361	99.6188	99.3469	99.1883	99.3739	99.6796	99.5712
			39.782	99.4221	99.6088	99.3303	99.1682	99.3583	99.6713	99.5603
			39.908	99.408	99.5988	99.3136	99.148	99.3427	99.6628	99.5492
			40.041	99.394	99.5889	99.2969	99.1276	99.327	99.6542	99.538
			40.188	99.3795	99.5793	99.2795	99.1066	99.311	99.6454	99.5269
			40.317	99.3651	99.5694	99.2623	99.0857	99.2952	99.6369	99.5156
			40.467	99.3506	99.5595	99.2449	99.0647	99.2792	99.628	99.5042
			40.608	99.3362	99.5498	99.2275	99.0436	99.2632	99.6188	99.493
			40.746	99.3215	99.54	99.2096	99.0218	99.2469	99.6099	99.4814
			40.884	99.3069	99.53	99.1919	99.0003	99.2306	99.6011	99.4699
			41.026	99.2922	99.5201	99.1741	98.9787	99.2142	99.5923	99.4584
			41.166	99.2774	99.5102	99.1563	98.957	99.1977	99.5834	99.4467
			41.317	99.2622	99.4998	99.1381	98.9348	99.1806	99.5738	99.4348
			41.446	99.247	99.4895	99.1199	98.9126	99.1636	99.5643	99.423
			41.593	99.2318	99.4793	99.1016	98.8902	99.1464	99.5546	99.411
			41.737	99.2164	99.4689	99.0831	98.8676	99.1291	99.5448	99.3991
			41.878	99.2006	99.4583	99.0639	98.8441	99.111	99.5339	99.3868
			42.01	99.1848	99.4478	99.0448	98.8208	99.0931	99.5231	99.3745
			42.148	99.1688	99.4371	99.0255	98.7975	99.075	99.5121	99.362
			42.289	99.1527	99.4266	99.006	98.7741	99.0568	99.5009	99.3494
			42.434	99.1362	99.4159	98.9857	98.7499	99.0379	99.4888	99.3363
			42.578	99.1197	99.4051	98.9656	98.7259	99.0192	99.4771	99.3233
			42.721	99.1031	99.3943	98.9455	98.7017	99.0005	99.4652	99.3103
			42.862	99.0864	99.3835	98.9253	98.6774	98.9818	99.4532	99.297
			43.008	99.0693	99.3725	98.9045	98.6524	98.9625	99.4414	99.283
			43.152	99.0523	99.3615	98.8838	98.6274	98.9432	99.4298	99.2691
			43.285	99.0352	99.3503	98.8629	98.6021	98.9238	99.4182	99.2553
			43.433	99.018	99.3392	98.8419	98.5767	98.9042	99.4069	99.2413
			43.56	99.0004	99.3276	98.8204	98.5504	98.8842	99.3965	99.2268
			43.707	98.9827	99.3161	98.7988	98.5243	98.8642	99.3857	99.2126
			43.866	98.9649	99.3046	98.777	98.4981	98.844	99.375	99.1984
			44.006	98.9471	99.2931	98.755	98.4718	98.8238	99.3644	99.1842
			44.154	98.9285	99.2813	98.7322	98.4449	98.803	99.3539	99.1702
			44.292	98.9101	99.2695	98.7096	98.4179	98.7823	99.3433	99.1562
			44.435	98.8916	99.2576	98.6868	98.3907	98.7615	99.3326	99.1423
			44.571	98.873	99.2453	98.6638	98.3634	98.7406	99.3218	99.1282
			44.704	98.8538	99.2327	98.6401	98.3353	98.7192	99.3109	99.1141
			44.853	98.8348	99.22	98.6165	98.3072	98.6978	99.2999	99.1
			44.999	98.8158	99.2073	98.5928	98.2789	98.6763	99.289	99.0857
			45.136	98.7965	99.1944	98.569	98.2505	98.6547	99.2782	99.0714
			45.271	98.7769	99.181	98.5445	98.2214	98.6325	99.2673	99.0565
			45.42	98.7572	99.1679	98.5202	98.1924	98.6103	99.2562	99.0417
			45.563	98.7374	99.1549	98.4957	98.1633	98.5878	99.2451	99.0269
			45.707	98.7175	99.1419	98.4712	98.134	98.5652	99.234	99.0119
			45.856	98.6971	99.129	98.4461	98.1041	98.5419	99.2228	98.9962
			45.994	98.6767	99.1161	98.4209	98.0741	98.5186	99.2116	98.9808
			46.15	98.6561	99.1032	98.3955	98.044	98.4951	99.2004	98.9652
			46.293	98.6355	99.0903	98.3699	98.0137	98.4714	99.1892	98.9494
			46.439	98.6143	99.0775	98.3435	97.9824	98.4467	99.178	98.9332
			46.57	98.593	99.0646	98.317	97.9512	98.422	99.1668	98.917
			46.708	98.5717	99.0514	98.2903	97.92	98.3969	99.1554	98.9007
			46.852	98.5502	99.0382	98.2632	97.8885	98.3715	99.1439	98.8843
			46.992	98.5279	99.0248	98.2352	97.8561	98.3449	99.1319	98.8675
			47.137	98.5058	99.0113	98.2074	97.8238	98.3186	99.1197	98.8509
			47.276	98.4836	98.9977	98.1795	97.7913	98.2922	99.1072	98.8342
			47.413	98.4612	98.9841	98.1514	97.7585	98.2657	99.0946	98.8173
			47.562	98.4381	98.9701	98.1224	97.7246	98.2385	99.0812	98.8001
			47.709	98.4152	98.9561	98.0936	97.6906	98.2115	99.0682	98.7829
			47.853	98.3921	98.942	98.0646	97.6563	98.1846	99.0552	98.7656
			47.991	98.3689	98.9279	98.0353	97.6218	98.1576	99.0422	98.7483
			48.137	98.3451	98.9134	98.0051	97.5858	98.1304	99.0292	98.7303
			48.289	98.3215	98.8991	97.9748	97.5501	98.1033	99.0163	98.7124
			48.428	98.2976	98.8845	97.9442	97.5142	98.0762	99.0034	98.6944
			48.573	98.2736	98.8698	97.9134	97.4782	98.049	98.9905	98.6764
			48.698	98.249	98.8546	97.8812	97.441	98.0216	98.9777	98.6577
			48.842	98.2243	98.8394	97.8492	97.4043	97.9942	98.9648	98.6391
			48.978	98.1994	98.824	97.8169	97.3675	97.9667	98.9518	98.6202
			49.116	98.1743	98.8085	97.7844	97.3306	97.9392	98.9388	98.6011
			49.264	98.1483	98.7921	97.7507	97.2932	97.9112	98.9255	98.581
			49.404	98.1226	98.7759	97.7173	97.2561	97.8833	98.9122	98.561
			49.532	98.0967	98.7598	97.6838	97.219	97.8552	98.8987	98.5408
			49.69	98.0707	98.7437	97.6504	97.1818	97.827	98.8851	98.5205
			49.829	98.0442	98.7273	97.6165	97.1446	97.7984	98.871	98.4993
			49.971	98.0178	98.7112	97.5828	97.1072	97.7698	98.8571	98.4787
			50.118	97.9915	98.6952	97.5491	97.0697	97.7411	98.8431	98.4582
			50.254	97.9651	98.6794	97.5153	97.0321	97.7123	98.8291	98.4378
			50.399	97.9385	98.6641	97.4814	96.9941	97.6829	98.8146	98.4177
			50.529	97.9119	98.6485	97.4473	96.956	97.6535	98.8003	98.3976
			50.67	97.8852	98.6329	97.413	96.9177	97.6239	98.786	98.3776
			50.802	97.8584	98.6173	97.3786	96.8793	97.5943	98.7716	98.3577
			50.962	97.8313	98.6021	97.3437	96.8401	97.5639	98.7571	98.3381
			51.096	97.8042	98.5867	97.3089	96.801	97.5336	98.7426	98.3185
			51.24	97.7771	98.5712	97.2739	96.7617	97.5032	98.728	98.2989
			51.391	97.7499	98.5559	97.2388	96.7223	97.4726	98.7135	98.2793
			51.528	97.7224	98.5408	97.203	96.6821	97.4413	98.6989	98.2597
			51.669	97.6949	98.5256	97.1672	96.642	97.4101	98.684	98.2401
			51.805	97.6673	98.5104	97.1312	96.6017	97.3788	98.6693	98.2203
			51.956	97.6397	98.4953	97.0949	96.5611	97.3474	98.6544	98.2004
			52.106	97.6115	98.4804	97.0577	96.5197	97.3153	98.6391	98.1802
			52.262	97.5834	98.4653	97.0206	96.4783	97.2832	98.6239	98.16
			52.389	97.5551	98.4501	96.9833	96.4366	97.251	98.6088	98.1398
			52.533	97.5267	98.435	96.9457	96.3947	97.2185	98.5935	98.1195
			52.683	97.4974	98.42	96.9071	96.3518	97.1853	98.5778	98.0987
			52.82	97.4683	98.4048	96.8685	96.3091	97.1522	98.5621	98.0781
			52.951	97.439	98.3895	96.8297	96.2662	97.1188	98.5463	98.0574
			53.106	97.4097	98.3742	96.7905	96.2232	97.0852	98.5304	98.0365
			53.246	97.3795	98.3589	96.75	96.1794	97.0508	98.514	98.0155
			53.384	97.3494	98.3435	96.7097	96.1358	97.0166	98.4977	97.9944
			53.528	97.3192	98.328	96.6691	96.092	96.9822	98.4814	97.9733
			53.673	97.2888	98.3125	96.6283	96.048	96.9477	98.4651	97.9522
			53.825	97.2578	98.2968	96.5863	96.003	96.9126	98.4484	97.9307
			53.967	97.2269	98.2812	96.5446	95.9581	96.8775	98.4317	97.9092
			54.102	97.1958	98.2655	96.503	95.9129	96.8423	98.415	97.8875
			54.261	97.1646	98.2497	96.4615	95.8676	96.8068	98.3984	97.8657
			54.394	97.1329	98.2338	96.4193	95.8209	96.7708	98.3815	97.8436
			54.541	97.1012	98.2179	96.3772	95.7746	96.7347	98.3647	97.8215
			54.691	97.0693	98.2021	96.3349	95.728	96.6984	98.3478	97.7994
			54.833	97.0373	98.1863	96.2924	95.6813	96.6619	98.3309	97.7772
			54.983	97.0047	98.1703	96.2493	95.6338	96.6246	98.3139	97.7546
			55.125	96.9722	98.1543	96.2061	95.5865	96.5873	98.2968	97.732
			55.254	96.9395	98.1383	96.1626	95.539	96.5499	98.2797	97.7094
			55.425	96.9067	98.1223	96.1188	95.4914	96.5124	98.2626	97.6869
			55.556	96.873	98.1062	96.0737	95.4431	96.474	98.2452	97.664
			55.704	96.8395	98.0901	96.0287	95.3947	96.4358	98.2277	97.6412
			55.847	96.8057	98.0739	95.9834	95.3462	96.3975	98.2101	97.6182
			55.992	96.7718	98.0577	95.9379	95.2975	96.359	98.1924	97.5953
			56.139	96.7368	98.0412	95.891	95.2476	96.3198	98.1743	97.5722
			56.281	96.702	98.0248	95.8445	95.1979	96.2806	98.1562	97.549
			56.431	96.667	98.0084	95.7977	95.1479	96.2412	98.138	97.5256
			56.578	96.6317	97.992	95.7506	95.0977	96.2018	98.1198	97.5022
			56.722	96.5955	97.9755	95.7025	95.0464	96.1614	98.1013	97.4786
			56.875	96.5596	97.959	95.6545	94.9953	96.1212	98.083	97.4551
			57.008	96.5236	97.9426	95.6062	94.9441	96.0807	98.0646	97.4314
			57.156	96.4875	97.9262	95.5578	94.8927	96.0401	98.0462	97.4077
			57.285	96.4509	97.91	95.5083	94.8406	95.9987	98.0278	97.384
			57.423	96.4145	97.8938	95.4591	94.7886	95.9575	98.0093	97.3602
			57.573	96.3779	97.8775	95.4099	94.7364	95.9162	97.9908	97.3365
			57.73	96.3413	97.8613	95.3604	94.6841	95.8747	97.9722	97.3128
			57.863	96.3043	97.845	95.3102	94.6311	95.8326	97.9533	97.2889
			58.014	96.2674	97.8287	95.2601	94.5782	95.7907	97.9346	97.2648
			58.159	96.2303	97.8122	95.2098	94.5251	95.7485	97.9158	97.2407
			58.3	96.1931	97.7956	95.1593	94.4718	95.7063	97.897	97.2164
			58.448	96.1552	97.7787	95.1077	94.4177	95.6634	97.878	97.1915
			58.596	96.1173	97.762	95.0563	94.3636	95.6205	97.859	97.1668
			58.74	96.0792	97.7453	95.0046	94.3092	95.5774	97.84	97.1419
			58.896	96.0409	97.7285	94.9527	94.2547	95.5341	97.8209	97.117
			59.031	96.0019	97.7115	94.8994	94.1991	95.4899	97.8015	97.0915
			59.19	95.963	97.6946	94.8462	94.1438	95.4459	97.782	97.0662
			59.319	95.924	97.6778	94.7928	94.0882	95.4017	97.7623	97.0408
			59.47	95.8848	97.661	94.7391	94.0325	95.3573	97.7425	97.0155
			59.622	95.8451	97.6441	94.6842	93.9759	95.3123	97.7221	96.9901
			59.765	95.8054	97.6273	94.6297	93.9192	95.2674	97.7018	96.9647
			59.92	95.7655	97.6106	94.5752	93.8624	95.2224	97.6816	96.9392
			60.069	95.7255	97.5939	94.5207	93.8055	95.1772	97.6615	96.9136
			60.208	95.6848	97.5774	94.4656	93.7475	95.1314	97.6411	96.888
			60.357	95.6442	97.5609	94.4105	93.6898	95.0857	97.6208	96.8624
			60.505	95.6035	97.5444	94.3553	93.6321	95.0398	97.6005	96.8368
			60.648	95.5627	97.5279	94.2999	93.5742	94.9937	97.5801	96.8111
			60.794	95.5212	97.5114	94.2438	93.5158	94.9469	97.5598	96.7851
			60.958	95.4797	97.4948	94.1878	93.4574	94.9001	97.5394	96.7589
			61.106	95.4381	97.478	94.1315	93.3988	94.8532	97.5189	96.7327
			61.249	95.3964	97.4613	94.0751	93.3401	94.8061	97.4982	96.7063
			61.414	95.3539	97.4442	94.0178	93.2807	94.7581	97.4772	96.6792
			61.558	95.3116	97.4272	93.9607	93.2213	94.7102	97.4563	96.6523
			61.699	95.2692	97.4102	93.9034	93.1618	94.6621	97.4353	96.6254
			61.833	95.2266	97.3932	93.846	93.1021	94.6139	97.4144	96.5985
			61.999	95.1834	97.3761	93.7879	93.0414	94.5649	97.3931	96.5715
			62.132	95.1402	97.3591	93.7299	92.9809	94.5161	97.3718	96.5446
			62.292	95.0969	97.3421	93.6717	92.9201	94.4672	97.3506	96.5178
			62.451	95.0534	97.3252	93.6133	92.8592	94.4181	97.3294	96.4909
			62.592	95.0093	97.3085	93.5542	92.7974	94.3686	97.3081	96.4641
			62.745	94.9653	97.2918	93.4953	92.7358	94.3191	97.2868	96.437
			62.889	94.9212	97.275	93.4363	92.674	94.2694	97.2655	96.4098
			63.045	94.877	97.2582	93.3772	92.6121	94.2195	97.2442	96.3825
			63.195	94.8321	97.2413	93.3175	92.5494	94.1689	97.2226	96.3547
			63.361	94.7874	97.2244	93.2577	92.4867	94.1184	97.201	96.3269
			63.503	94.7425	97.2074	93.1978	92.4236	94.0676	97.1793	96.299
			63.654	94.6976	97.1905	93.1378	92.3603	94.0168	97.1576	96.2711
			63.796	94.652	97.1734	93.077	92.2958	93.9652	97.1354	96.2429
			63.956	94.6066	97.1563	93.0164	92.2315	93.9137	97.1134	96.2149
			64.111	94.5611	97.1394	92.9556	92.1669	93.862	97.0913	96.1869
			64.248	94.5155	97.1225	92.8947	92.1021	93.8103	97.0693	96.1589
			64.401	94.4694	97.1058	92.8332	92.0361	93.7579	97.0472	96.1308
			64.563	94.4235	97.089	92.7719	91.9704	93.7057	97.0251	96.1026
			64.711	94.3775	97.0723	92.7105	91.9046	93.6532	97.003	96.0742
			64.863	94.3314	97.0556	92.6491	91.8385	93.6006	96.9808	96.0459
			65.012	94.2848	97.0389	92.5872	91.7716	93.5473	96.9587	96.0174
			65.163	94.2382	97.0222	92.5253	91.7047	93.494	96.9366	95.989
			65.317	94.1915	97.0055	92.4633	91.6376	93.4406	96.9144	95.9606
			65.469	94.1447	96.9887	92.4012	91.5705	93.387	96.8921	95.9321
			65.621	94.0973	96.972	92.3387	91.5024	93.3328	96.8697	95.9033
			65.774	94.0501	96.9552	92.2763	91.4346	93.2787	96.8473	95.8745
			65.929	94.0029	96.9385	92.2137	91.3668	93.2245	96.8248	95.8456
			66.074	93.9557	96.9218	92.1511	91.2989	93.1702	96.8022	95.8168
			66.232	93.9081	96.9052	92.0881	91.2305	93.1153	96.7794	95.7876
			66.398	93.8605	96.8886	92.0251	91.162	93.0604	96.7567	95.7585
			66.547	93.8127	96.8719	91.9619	91.0933	93.0055	96.7341	95.7295
			66.685	93.7648	96.8553	91.8986	91.0245	92.9504	96.7115	95.7004
			66.847	93.7167	96.8388	91.8348	90.9553	92.8946	96.6887	95.6716
			67.006	93.6686	96.8222	91.771	90.8861	92.8387	96.6659	95.6427
			67.153	93.6205	96.8057	91.7069	90.8169	92.7828	96.6432	95.6135
			67.305	93.5723	96.7893	91.6425	90.7475	92.7267	96.6203	95.5842
			67.457	93.5242	96.7729	91.5777	90.6778	92.6699	96.5972	95.5549
			67.616	93.4762	96.7566	91.5128	90.608	92.6132	96.5742	95.5256
			67.774	93.4281	96.7403	91.4478	90.538	92.5563	96.5511	95.4961
			67.908	93.3799	96.724	91.3825	90.4679	92.4992	96.5277	95.4666
			68.068	93.3318	96.7078	91.3165	90.3972	92.4415	96.504	95.4367
			68.226	93.2838	96.6915	91.2505	90.3266	92.3838	96.4803	95.4071
			68.38	93.2358	96.6753	91.1843	90.2559	92.3259	96.4566	95.3774
			68.526	93.188	96.6591	91.1178	90.1852	92.2679	96.4329	95.3477
			68.681	93.14	96.6429	91.0503	90.1142	92.209	96.4089	95.3178
			68.85	93.092	96.6268	90.9828	90.0433	92.1503	96.3852	95.2881
			68.989	93.0441	96.6107	90.915	89.9724	92.0914	96.3616	95.2584
			69.155	92.9962	96.5948	90.8469	89.9014	92.0322	96.3381	95.2288
			69.302	92.9483	96.5789	90.7773	89.8301	91.9721	96.3147	95.1991
			69.463	92.9006	96.5628	90.7078	89.7588	91.9119	96.2912	95.1694
			69.615	92.8529	96.5468	90.6379	89.6873	91.8513	96.2677	95.1397
			69.769	92.8053	96.531	90.5676	89.6157	91.7905	96.2442	95.11
			69.924	92.7579	96.5151	90.4952	89.5434	91.728	96.2204	95.08
			70.086	92.7104	96.4993	90.4228	89.4712	91.6658	96.1967	95.05
			70.226	92.6631	96.4835	90.3498	89.3989	91.6032	96.1729	95.0201
			70.387	92.616	96.4677	90.2763	89.3264	91.5403	96.149	94.9901
			70.553	92.5689	96.4521	90.2003	89.2534	91.4756	96.1249	94.9595
			70.7	92.5219	96.4364	90.1247	89.1805	91.4112	96.1008	94.9291
			70.854	92.475	96.4205	90.0487	89.1075	91.3464	96.0767	94.8987
			71.01	92.4282	96.4047	89.9722	89.0344	91.2814	96.0526	94.8682
			71.159	92.3818	96.3888	89.8939	88.9609	91.2147	96.0283	94.8375
			71.321	92.3354	96.3729	89.8161	88.8875	91.1483	96.0042	94.8068
			71.486	92.289	96.357	89.7381	88.8141	91.0817	95.9801	94.7762
			71.648	92.2427	96.341	89.6597	88.7406	91.015	95.9561	94.7456
			71.791	92.1969	96.3253	89.5797	88.6668	90.9469	95.932	94.7149
			71.963	92.151	96.3097	89.4997	88.5931	90.879	95.9079	94.6844
			72.11	92.1052	96.2941	89.4194	88.5192	90.8109	95.8837	94.6538
			72.257	92.0596	96.2787	89.3389	88.4453	90.7426	95.8595	94.6232
			72.411	92.0144	96.2635	89.2565	88.3711	90.6733	95.8351	94.5928
			72.567	91.9692	96.2484	89.1747	88.2969	90.6042	95.8107	94.5623
			72.728	91.9241	96.2333	89.0928	88.2224	90.5348	95.7863	94.5317
			72.887	91.8792	96.2182	89.0108	88.1478	90.4651	95.7617	94.501
			73.036	91.8348	96.2034	88.9282	88.0727	90.3946	95.7371	94.4703
			73.184	91.7904	96.1883	88.8458	87.9977	90.3244	95.7125	94.4396
			73.346	91.746	96.1732	88.7632	87.9226	90.2541	95.688	94.4089
			73.512	91.7017	96.1582	88.6805	87.8474	90.1835	95.6635	94.3782
			73.668	91.6579	96.1432	88.5974	87.772	90.1123	95.6389	94.3474
			73.825	91.614	96.1282	88.5141	87.6967	90.0415	95.6143	94.3167
			73.988	91.5703	96.1132	88.4305	87.6213	89.9707	95.5897	94.2861
			74.139	91.5266	96.0981	88.3466	87.5459	89.8998	95.5651	94.2554
			74.284	91.4834	96.0832	88.2618	87.4703	89.8286	95.5405	94.2247
			74.439	91.4402	96.0684	88.1771	87.3946	89.7575	95.5158	94.1941
			74.615	91.3973	96.0537	88.0921	87.3187	89.6862	95.4912	94.1634
			74.766	91.3544	96.0389	88.0069	87.2428	89.6149	95.4667	94.1325
			74.92	91.3123	96.024	87.9206	87.1663	89.543	95.442	94.1015
			75.08	91.2701	96.0092	87.8347	87.09	89.4711	95.4174	94.0705
			75.233	91.2281	95.9945	87.7488	87.0136	89.3992	95.3928	94.0394
			75.391	91.1862	95.9798	87.6628	86.9373	89.3273	95.3683	94.0083
			75.554	91.1452	95.9651	87.5765	86.8606	89.255	95.3438	93.9769
			75.714	91.1042	95.9507	87.4904	86.7841	89.1828	95.3194	93.9457
			75.88	91.0633	95.9364	87.4043	86.7076	89.1107	95.2949	93.9146
			76.029	91.0227	95.9222	87.3181	86.631	89.0386	95.2705	93.8836
			76.188	90.9831	95.9084	87.232	86.5543	88.9665	95.2463	93.8528
			76.356	90.9433	95.8946	87.1459	86.4777	88.8943	95.222	93.8221
			76.508	90.9036	95.8808	87.0597	86.4011	88.822	95.1977	93.7915
			76.661	90.8643	95.867	86.9733	86.3245	88.7497	95.1734	93.7609
			76.821	90.8259	95.8533	86.8865	86.2479	88.6773	95.1491	93.7308
			76.972	90.7874	95.8397	86.7997	86.1712	88.6049	95.1249	93.7006
			77.115	90.7491	95.826	86.7127	86.0943	88.5324	95.1006	93.6703
			77.278	90.711	95.8122	86.6256	86.0173	88.4597	95.0763	93.6401
			77.45	90.6737	95.7982	86.5378	85.9402	88.3868	95.052	93.6098
			77.615	90.6363	95.7845	86.4501	85.8629	88.3139	95.0277	93.5794
			77.769	90.5991	95.7707	86.3624	85.7856	88.2409	95.0033	93.549
			77.934	90.5621	95.757	86.2746	85.7083	88.1678	94.9789	93.5186
			78.083	90.526	95.7434	86.1864	85.6306	88.0943	94.9544	93.4878
			78.243	90.4899	95.7298	86.0984	85.5529	88.0211	94.9299	93.4572
			78.394	90.4541	95.7163	86.0104	85.4753	87.9479	94.9055	93.4267
			78.566	90.4186	95.7028	85.9224	85.3976	87.8746	94.8811	93.3961
			78.731	90.3844	95.6898	85.8344	85.3198	87.8014	94.8567	93.3658
			78.873	90.35	95.6765	85.7463	85.2421	87.7281	94.8324	93.3354
			79.048	90.3158	95.6633	85.6584	85.1644	87.6548	94.8082	93.3051
			79.201	90.282	95.6501	85.5704	85.0867	87.5816	94.784	93.2748
			79.364	90.2493	95.6371	85.4822	85.0091	87.5083	94.7601	93.2448
			79.517	90.2165	95.624	85.3939	84.9313	87.435	94.7361	93.2146
			79.681	90.1839	95.611	85.3057	84.8535	87.3616	94.7119	93.1845
			79.828	90.1515	95.598	85.2174	84.7756	87.2882	94.6876	93.1542
			79.998	90.1202	95.585	85.1292	84.6976	87.2147	94.6632	93.124
			80.157	90.0887	95.5721	85.0411	84.6196	87.1412	94.6388	93.0938
			80.32	90.0575	95.5591	84.9532	84.5417	87.0676	94.6143	93.0635
			80.47	90.0265	95.5461	84.8654	84.4637	86.994	94.59	93.0331
			80.633	89.9966	95.5334	84.7781	84.3858	86.9202	94.5654	93.0026
			80.801	89.9666	95.5206	84.6908	84.308	86.8466	94.5411	92.9723
			80.953	89.9369	95.5079	84.6036	84.2303	86.773	94.5169	92.9419
			81.103	89.9074	95.4953	84.5165	84.1525	86.6995	94.4928	92.9115
			81.276	89.8794	95.4829	84.43	84.0749	86.626	94.4689	92.8815
			81.439	89.8513	95.4704	84.3437	83.9973	86.5525	94.4451	92.8516
			81.595	89.8234	95.458	84.2576	83.9197	86.4791	94.4212	92.8218
			81.756	89.7958	95.4456	84.1717	83.8421	86.4057	94.3974	92.7921
			81.918	89.7694	95.4333	84.0869	83.7646	86.3324	94.3738	92.763
			82.074	89.7428	95.4211	84.0019	83.6871	86.2591	94.3501	92.7337
			82.253	89.7164	95.409	83.9172	83.6097	86.1858	94.3264	92.7044
			82.405	89.6901	95.3971	83.8328	83.5322	86.1126	94.3029	92.6752
			82.557	89.6649	95.3853	83.7497	83.4548	86.0395	94.2792	92.6459
			82.715	89.6395	95.3734	83.6661	83.3773	85.9662	94.2555	92.6165
			82.882	89.6143	95.3615	83.5827	83.2998	85.8929	94.2317	92.5872
			83.044	89.5894	95.3497	83.4997	83.2223	85.8196	94.2078	92.5578
			83.2	89.5656	95.3379	83.4177	83.1449	85.7462	94.1837	92.5283
			83.364	89.5416	95.3262	83.3358	83.0678	85.6729	94.1598	92.4989
			83.516	89.5179	95.3145	83.2543	82.9907	85.5996	94.136	92.4694
			83.684	89.4944	95.3028	83.1733	82.9138	85.5263	94.1122	92.44
			83.848	89.472	95.2913	83.0938	82.8376	85.453	94.0889	92.4106
			84.005	89.4494	95.2797	83.0142	82.7612	85.3797	94.0655	92.3813
			84.168	89.4269	95.2682	82.9351	82.685	85.3066	94.0422	92.3521
			84.323	89.4047	95.2566	82.8563	82.6088	85.2334	94.0189	92.323
			84.499	89.3835	95.2453	82.7796	82.5332	85.1605	93.9961	92.2942
			84.664	89.3621	95.2341	82.7027	82.4575	85.0876	93.9731	92.2655
			84.817	89.341	95.2229	82.6262	82.382	85.0148	93.95	92.2369
			84.976	89.3201	95.2118	82.5502	82.3065	84.9422	93.927	92.2084
			85.139	89.3003	95.201	82.4764	82.2316	84.87	93.9039	92.1803
			85.309	89.2803	95.1899	82.4022	82.1566	84.7977	93.8807	92.1522
			85.476	89.2605	95.1789	82.3285	82.0817	84.7254	93.8578	92.1241
			85.636	89.241	95.168	82.2553	82.007	84.6531	93.8349	92.0961
			85.803	89.2223	95.157	82.1842	81.933	84.5811	93.812	92.0682
			85.944	89.2034	95.1461	82.1127	81.859	84.5089	93.7891	92.0401
			86.117	89.1847	95.1353	82.0418	81.7853	84.4367	93.7663	92.012
			86.29	89.1661	95.1245	81.9713	81.7117	84.3647	93.7435	91.984
			86.447	89.1483	95.1139	81.903	81.6392	84.2926	93.7208	91.956
			86.605	89.1305	95.1033	81.8345	81.5665	84.2208	93.6982	91.9283
			86.767	89.1128	95.0928	81.7667	81.494	84.1492	93.6757	91.9006
			86.934	89.0953	95.0823	81.6993	81.4217	84.0777	93.6531	91.873
			87.091	89.0786	95.0721	81.6345	81.3504	84.0065	93.6306	91.8458
			87.246	89.0618	95.0618	81.5694	81.2789	83.9353	93.6082	91.8186
			87.401	89.0452	95.0516	81.5049	81.2078	83.8644	93.5858	91.7914
			87.577	89.0289	95.0415	81.4408	81.1368	83.7936	93.5634	91.7642
			87.749	89.0134	95.0315	81.3794	81.0674	83.7232	93.541	91.7373
			87.901	88.9978	95.0215	81.3176	80.9978	83.6527	93.5186	91.7103
			88.058	88.9823	95.0115	81.2562	80.9287	83.5822	93.4963	91.6832
			88.22	88.9669	95.0015	81.1952	80.86	83.5118	93.4742	91.6562
			88.378	88.9522	94.9918	81.1366	80.793	83.4417	93.452	91.6293
			88.539	88.9374	94.9823	81.0776	80.7257	83.3716	93.4299	91.6023
			88.701	88.9225	94.9727	81.019	80.6587	83.3017	93.4079	91.5754
			88.865	88.9077	94.963	80.9608	80.5921	83.2319	93.3859	91.5485
			89.039	88.8933	94.9535	80.9049	80.5271	83.1629	93.3641	91.5217
			89.19	88.8789	94.9442	80.8487	80.4621	83.0938	93.3422	91.495
			89.351	88.8646	94.935	80.7931	80.3975	83.0248	93.3203	91.4683
			89.513	88.8504	94.9257	80.7378	80.3333	82.9558	93.2984	91.4416
			89.687	88.8368	94.9165	80.685	80.2712	82.8878	93.2768	91.4151
			89.845	88.8232	94.9073	80.6319	80.2089	82.8195	93.2551	91.3886
			90.015	88.8099	94.8981	80.5792	80.1473	82.7514	93.2335	91.3622
			90.176	88.7968	94.8889	80.527	80.0862	82.6833	93.2119	91.3359
			90.331	88.7843	94.88	80.477	80.0276	82.6159	93.1908	91.3099
			90.5	88.7716	94.871	80.4268	79.9689	82.5485	93.1696	91.2839
			90.659	88.7591	94.862	80.3769	79.9107	82.4814	93.1483	91.2581
			90.828	88.7468	94.853	80.3274	79.853	82.4144	93.127	91.2323
			90.99	88.735	94.844	80.2799	79.798	82.3484	93.1059	91.2071
			91.15	88.7231	94.835	80.232	79.7422	82.2823	93.0847	91.1815
			91.31	88.7111	94.8259	80.1845	79.6869	82.2163	93.0635	91.1559
			91.478	88.6993	94.817	80.1373	79.632	82.1503	93.0423	91.1304
			91.645	88.688	94.8078	80.092	79.5792	82.0854	93.021	91.105
			91.808	88.6765	94.7988	80.0465	79.5263	82.0204	92.9998	91.0797
			91.974	88.6649	94.7897	80.0013	79.4739	81.9556	92.9788	91.0544
			92.14	88.6535	94.7806	79.9564	79.422	81.891	92.9579	91.029
			92.295	88.6424	94.7718	79.9136	79.3727	81.8275	92.9372	91.0041
			92.469	88.6314	94.763	79.8704	79.3232	81.764	92.9166	90.9792
			92.632	88.6204	94.7543	79.8276	79.2743	81.7007	92.8961	90.9542
			92.777	88.6096	94.7457	79.7851	79.226	81.6377	92.8757	90.9293
			92.95	88.5992	94.7373	79.7443	79.1805	81.5759	92.8556	90.9044
			93.099	88.5888	94.729	79.7032	79.1343	81.5139	92.8353	90.8796
			93.268	88.5785	94.7205	79.6624	79.0885	81.4521	92.8151	90.8548
			93.427	88.5683	94.712	79.6219	79.0432	81.3907	92.7949	90.8302
			93.595	88.5584	94.7037	79.5828	79.0001	81.3305	92.7747	90.8058
			93.771	88.5486	94.6953	79.5434	78.9566	81.2701	92.7546	90.7815
			93.943	88.5388	94.6869	79.5042	78.9136	81.21	92.7345	90.7573
			94.096	88.5291	94.6787	79.4655	78.8709	81.1501	92.7144	90.7332
			94.255	88.5199	94.6705	79.428	78.8305	81.0916	92.6945	90.7097
			94.417	88.5106	94.6625	79.3904	78.7898	81.0329	92.6745	90.6859
			94.591	88.5014	94.6545	79.3532	78.7496	80.9745	92.6546	90.6623
			94.755	88.4922	94.6466	79.3163	78.7099	80.9164	92.6346	90.6386
			94.912	88.4836	94.639	79.2809	78.6724	80.8599	92.6148	90.6152
			95.077	88.4748	94.6314	79.2453	78.6346	80.8032	92.5951	90.5919
			95.237	88.4662	94.6237	79.2099	78.5971	80.7469	92.5755	90.5687
			95.402	88.4575	94.6161	79.1749	78.56	80.6909	92.556	90.5455
			95.565	88.4492	94.6086	79.1409	78.5249	80.6365	92.5369	90.5224
			95.732	88.4408	94.6008	79.1068	78.4895	80.5818	92.5176	90.4994
			95.894	88.4324	94.5932	79.0729	78.4545	80.5272	92.4984	90.4764
			96.057	88.4241	94.5856	79.0392	78.4199	80.4729	92.4792	90.4534
			96.216	88.416	94.5776	79.0064	78.3872	80.4198	92.4603	90.4304
			96.384	88.4079	94.5699	78.9735	78.3542	80.3666	92.4413	90.4074
			96.547	88.3999	94.5624	78.9408	78.3215	80.3138	92.4223	90.3846
			96.72	88.3919	94.5547	78.9082	78.289	80.2612	92.4032	90.3618
			96.881	88.3847	94.5475	78.8767	78.2585	80.21	92.3843	90.3392
			97.04	88.3774	94.5403	78.845	78.2277	80.1587	92.3654	90.3168
			97.198	88.3703	94.533	78.8134	78.1972	80.1076	92.3466	90.2946
			97.372	88.3631	94.5257	78.7821	78.167	80.0569	92.3278	90.2724
			97.542	88.3566	94.5191	78.7518	78.1384	80.0077	92.3091	90.2507
			97.707	88.3498	94.5121	78.7214	78.1095	79.9582	92.2904	90.2289
			97.868	88.343	94.5049	78.6912	78.0809	79.9091	92.2719	90.2072
			98.029	88.3362	94.4981	78.6613	78.0527	79.8604	92.2535	90.1857
			98.19	88.3292	94.4914	78.6327	78.0259	79.8133	92.2355	90.1646
			98.355	88.3223	94.4845	78.6039	77.999	79.7658	92.2173	90.1433
			98.525	88.3155	94.4777	78.5753	77.9724	79.7185	92.1992	90.122
			98.685	88.3087	94.4711	78.5469	77.9461	79.6715	92.1811	90.1008
			98.851	88.3021	94.4642	78.5199	77.9213	79.6258	92.1634	90.0799
			99.015	88.2954	94.4573	78.4925	77.8963	79.58	92.1455	90.0589
			99.186	88.2887	94.4506	78.4652	77.8715	79.5344	92.1276	90.038
			99.356	88.2821	94.4439	78.4379	77.8469	79.4891	92.1097	90.0171
			99.52	88.2756	94.4369	78.4113	77.8236	79.4451	92.092	89.9963
			99.676	88.2691	94.4301	78.3846	77.8001	79.401	92.0743	89.9756
			99.843	88.2629	94.4236	78.3579	77.7768	79.3573	92.0568	89.9551
			100.005	88.2567	94.4171	78.3313	77.7537	79.3138	92.0394	89.9346
			100.164	88.2505	94.4104	78.3051	77.7316	79.2718	92.0222	89.9145
			100.325	88.2445	94.404	78.279	77.7092	79.2295	92.0049	89.8944
			100.492	88.2384	94.3978	78.253	77.687	79.1874	91.9877	89.8744
			100.656	88.2322	94.3915	78.2271	77.665	79.1455	91.9705	89.8544
			100.816	88.2264	94.3849	78.202	77.6439	79.1048	91.9533	89.8348
			100.968	88.2204	94.3786	78.1768	77.6227	79.0638	91.936	89.8151
			101.137	88.2144	94.3726	78.1519	77.6016	79.0231	91.9188	89.7953
			101.304	88.2084	94.3668	78.127	77.5807	78.9826	91.9017	89.7755
			101.469	88.2027	94.3605	78.103	77.5608	78.9432	91.8847	89.7559
			101.627	88.1968	94.3543	78.0788	77.5408	78.9036	91.8679	89.7363
			101.794	88.1911	94.3485	78.0546	77.521	78.8643	91.8512	89.7168
			101.961	88.1857	94.3428	78.0306	77.5015	78.8253	91.8346	89.6973
			102.127	88.1802	94.337	78.0071	77.4829	78.7876	91.8184	89.6781
			102.293	88.1746	94.3309	77.9835	77.4642	78.7497	91.802	89.6589
			102.452	88.1693	94.3251	77.9601	77.4457	78.7121	91.7857	89.6398
			102.618	88.1643	94.3195	77.9369	77.4274	78.6748	91.7695	89.6207
			102.78	88.1591	94.3138	77.9142	77.41	78.6386	91.7534	89.6019
			102.954	88.1537	94.3079	77.8916	77.3923	78.6022	91.7373	89.5832
			103.112	88.1486	94.302	77.8691	77.3747	78.566	91.7214	89.5645
			103.277	88.1437	94.2962	77.8467	77.3572	78.5299	91.7054	89.5458
			103.443	88.1387	94.2909	77.8251	77.3403	78.4948	91.6897	89.5275
			103.614	88.1336	94.2858	77.8034	77.3234	78.4596	91.674	89.5092
			103.772	88.1287	94.2804	77.7818	77.3067	78.4247	91.6583	89.4909
			103.941	88.1239	94.2748	77.7603	77.29	78.3899	91.6427	89.4727
			104.1	88.1193	94.2698	77.7394	77.2742	78.3562	91.6271	89.4547
			104.271	88.1145	94.2647	77.7183	77.2582	78.3224	91.6115	89.4366
			104.435	88.1097	94.2597	77.6973	77.2424	78.2889	91.596	89.4186
			104.595	88.105	94.2547	77.6765	77.2267	78.2555	91.5806	89.4007
			104.769	88.1007	94.2489	77.656	77.2117	78.2232	91.5654	89.3832
			104.916	88.0962	94.2434	77.6354	77.1965	78.1908	91.5502	89.3656
			105.078	88.0914	94.2381	77.615	77.1815	78.1585	91.5349	89.3481
			105.249	88.0866	94.2329	77.5948	77.1667	78.1265	91.5195	89.3306
			105.415	88.0823	94.2279	77.5751	77.1524	78.0954	91.5045	89.3136
			105.579	88.078	94.2229	77.5553	77.1381	78.0641	91.4895	89.2964
			105.735	88.0735	94.2176	77.5355	77.1238	78.033	91.4744	89.2791
			105.902	88.0688	94.2122	77.5159	77.1098	78.002	91.4594	89.2618
			106.068	88.0645	94.2075	77.4969	77.0962	77.9717	91.4447	89.2447
			106.236	88.0602	94.2028	77.4777	77.0825	77.9415	91.4301	89.2277
			106.404	88.0561	94.1983	77.4586	77.0691	77.9115	91.4156	89.2108
			106.565	88.0522	94.1938	77.4397	77.0558	77.8816	91.4011	89.1941
			106.73	88.0482	94.1889	77.4214	77.0428	77.8527	91.3871	89.1777
			106.907	88.0439	94.1839	77.4029	77.0298	77.8237	91.3729	89.1612
			107.066	88.0397	94.1789	77.3846	77.017	77.7949	91.3586	89.1448
			107.235	88.0356	94.1741	77.3664	77.0043	77.7662	91.3442	89.1285
			107.394	88.0317	94.1692	77.3485	76.992	77.7384	91.3298	89.1125
			107.562	88.028	94.1647	77.3305	76.9797	77.7104	91.3154	89.0964
			107.719	88.0244	94.1599	77.3124	76.9674	77.6824	91.301	89.0805
			107.874	88.0206	94.1547	77.2943	76.9551	77.6545	91.2865	89.0645
			108.039	88.0169	94.1501	77.2764	76.9433	77.6273	91.2722	89.0488
			108.211	88.0129	94.1454	77.2584	76.9314	77.6	91.2581	89.033
			108.376	88.0092	94.1409	77.2406	76.9197	77.5729	91.244	89.0173
			108.542	88.0055	94.1365	77.2229	76.9081	77.546	91.23	89.0017
			108.711	88.0016	94.1323	77.2056	76.8971	77.5198	91.2168	88.9862
			108.874	87.9982	94.1284	77.1883	76.8859	77.4935	91.2032	88.9708
			109.045	87.9946	94.1242	77.1712	76.8749	77.4675	91.1897	88.9557
			109.203	87.9908	94.1198	77.1541	76.8639	77.4417	91.1764	88.9407
			109.368	87.9875	94.1158	77.1377	76.8533	77.4167	91.1634	88.9262
			109.539	87.984	94.1115	77.1212	76.8426	77.3916	91.1502	88.9115
			109.693	87.9805	94.1073	77.1048	76.8321	77.3666	91.1372	88.8968
			109.861	87.9771	94.1031	77.0884	76.8215	77.3416	91.1241	88.8821
			110.025	87.9737	94.0986	77.0724	76.8113	77.3173	91.1111	88.8677
			110.193	87.9706	94.0948	77.0563	76.8011	77.293	91.0983	88.8531
			110.362	87.9678	94.0913	77.0403	76.7909	77.2688	91.0854	88.8385
			110.527	87.9651	94.0879	77.0243	76.7809	77.2447	91.0725	88.8241
			110.686	87.9624	94.0852	77.0086	76.7711	77.221	91.0598	88.8097
			110.862	87.959	94.0814	76.9928	76.7612	77.1973	91.0468	88.7952
			111.015	87.9555	94.0771	76.9771	76.7514	77.1738	91.0337	88.7809
			111.185	87.952	94.0728	76.9613	76.7415	77.1503	91.0208	88.7667
			111.34	87.9477	94.0678	76.9458	76.7325	77.1274	91.0077	88.7526
			111.502	87.9442	94.0634	76.9303	76.7235	77.1044	90.9948	88.7385
			111.674	87.9409	94.0592	76.9149	76.7145	77.0816	90.9819	88.7246
			111.832	87.9377	94.0551	76.8996	76.7056	77.0588	90.9691	88.7106
			112.002	87.9355	94.0518	76.8845	76.6975	77.0367	90.9568	88.6969
			112.167	87.933	94.0484	76.8695	76.689	77.0145	90.9445	88.6833
			112.336	87.9305	94.0453	76.8547	76.6805	76.9925	90.9323	88.6696
			112.514	87.9279	94.0423	76.84	76.672	76.9705	90.9202	88.6559
			112.664	87.9249	94.0394	76.8257	76.6633	76.9492	90.9086	88.6426
			112.836	87.9217	94.0357	76.8113	76.6547	76.9277	90.8968	88.6292
			113.003	87.9183	94.0316	76.7968	76.6462	76.9064	90.885	88.6159
			113.156	87.915	94.0275	76.7824	76.6377	76.8853	90.8732	88.6027
			113.325	87.9111	94.0227	76.7684	76.6295	76.8649	90.8615	88.5898
			113.492	87.9078	94.0185	76.7544	76.6211	76.8444	90.8499	88.5769
			113.649	87.9048	94.0147	76.7405	76.6128	76.8239	90.8383	88.564
			113.812	87.902	94.0109	76.7266	76.6047	76.8036	90.8267	88.5512
			113.981	87.9002	94.008	76.7132	76.5968	76.7838	90.8154	88.5389
			114.149	87.898	94.0051	76.6997	76.589	76.7639	90.8041	88.5265
			114.315	87.8959	94.0022	76.6864	76.5812	76.744	90.7929	88.514
			114.479	87.8939	93.9995	76.6732	76.5734	76.7243	90.7817	88.5017
			114.654	87.8921	93.9973	76.6601	76.5659	76.7047	90.7709	88.4896
			114.81	87.8902	93.9948	76.6468	76.5581	76.6851	90.7599	88.4773
			114.973	87.8882	93.9923	76.6336	76.5502	76.6656	90.7489	88.465
			115.141	87.8862	93.9898	76.6204	76.5425	76.6462	90.7379	88.4528
			115.31	87.8841	93.9872	76.6072	76.5347	76.6271	90.7271	88.4405
			115.47	87.8821	93.9847	76.5941	76.527	76.6081	90.7163	88.4284
			115.654	87.8801	93.9819	76.5811	76.5197	76.5892	90.7055	88.4163
			115.802	87.8781	93.9787	76.568	76.5123	76.5703	90.6947	88.4043
			115.963	87.8761	93.9746	76.5555	76.505	76.5522	90.6842	88.3924
			116.135	87.8742	93.9706	76.5428	76.498	76.534	90.6735	88.3806
			116.298	87.8723	93.9666	76.53	76.4913	76.5159	90.663	88.3688
			116.463	87.8705	93.9627	76.5174	76.4845	76.4979	90.6524	88.3571
			116.626	87.8687	93.958	76.5052	76.4781	76.4804	90.6419	88.3456
			116.785	87.8668	93.9541	76.4929	76.4716	76.4627	90.6314	88.3342
			116.96	87.8649	93.9506	76.4806	76.465	76.445	90.6209	88.3227
			117.131	87.863	93.9471	76.4685	76.4582	76.4274	90.6105	88.3111
			117.297	87.8609	93.9448	76.4566	76.4518	76.41	90.6005	88.2999
			117.454	87.8586	93.9421	76.4447	76.4454	76.3927	90.5909	88.2887
			117.617	87.8558	93.9395	76.433	76.4387	76.3756	90.5815	88.2776
			117.78	87.8527	93.9369	76.4213	76.4322	76.3586	90.5721	88.2665
			117.947	87.8491	93.9347	76.4099	76.4262	76.3421	90.5636	88.2558
			118.118	87.8459	93.9324	76.3985	76.4199	76.3255	90.5546	88.2451
			118.278	87.8429	93.9301	76.3871	76.4135	76.3091	90.5455	88.2345
			118.444	87.8399	93.9278	76.3757	76.4073	76.2928	90.5365	88.224
			118.621	87.8372	93.9257	76.3647	76.4016	76.2769	90.5272	88.2139
			118.784	87.8345	93.9236	76.3536	76.3956	76.2609	90.518	88.204
			118.95	87.8321	93.9213	76.3424	76.3893	76.2448	90.5088	88.1943
			119.115	87.8297	93.9191	76.3314	76.3833	76.2288	90.4995	88.1848
			119.285	87.8279	93.9167	76.3204	76.3776	76.213	90.4901	88.1758
			119.441	87.8259	93.9145	76.3094	76.3715	76.1974	90.4807	88.1665
			119.608	87.8239	93.9121	76.2985	76.3654	76.1818	90.4715	88.1572
			119.77	87.8219	93.9098	76.2875	76.3594	76.1663	90.4623	88.1479
			119.922	87.82	93.9074	76.2767	76.3539	76.1511	90.453	88.1384
			120.09	87.818	93.905	76.2658	76.3482	76.1359	90.4438	88.1288
			120.254	87.816	93.9025	76.255	76.3423	76.1207	90.4347	88.1191
			120.427	87.814	93.9001	76.2443	76.3364	76.1056	90.4257	88.1094
			120.588	87.8119	93.8975	76.2336	76.3311	76.0907	90.4168	88.0993
			120.76	87.8098	93.8949	76.2228	76.3256	76.0758	90.4079	88.0894
			120.922	87.8077	93.8922	76.2121	76.3199	76.0608	90.3993	88.0796
			121.094	87.8055	93.8895	76.2014	76.3139	76.0459	90.3907	88.0698
			121.259	87.8032	93.8867	76.1909	76.3081	76.0313	90.3823	88.06
			121.425	87.8011	93.884	76.1805	76.3026	76.0166	90.3742	88.0503
			121.591	87.7989	93.8814	76.1702	76.2973	76.002	90.3667	88.0408
			121.764	87.7968	93.8787	76.1599	76.2923	75.9875	90.3596	88.0312
			121.92	87.7948	93.8762	76.1503	76.287	75.9735	90.3539	88.0221
			122.091	87.7928	93.8738	76.1403	76.2816	75.9594	90.3478	88.013
			122.257	87.7909	93.8714	76.1304	76.2764	75.9455	90.3409	88.004
			122.42	87.789	93.869	76.1205	76.2715	75.9317	90.3332	87.9952
			122.587	87.7873	93.8669	76.111	76.2668	75.9185	90.3241	87.9868
			122.752	87.7855	93.8647	76.1014	76.2621	75.9051	90.3134	87.9783
			122.919	87.7838	93.8625	76.0919	76.2571	75.8918	90.3016	87.9697
			123.082	87.782	93.8604	76.0824	76.2521	75.8784	90.2893	87.9611
			123.248	87.7808	93.8583	76.0732	76.2478	75.8654	90.2739	87.9529
			123.412	87.78	93.8562	76.0639	76.2435	75.8523	90.2618	87.9447
			123.577	87.7795	93.8541	76.0547	76.2394	75.8393	90.2514	87.9364
			123.749	87.7791	93.852	76.0455	76.2355	75.8264	90.2417	87.9282
			123.906	87.7794	93.8499	76.0365	76.2311	75.8138	90.2356	87.9202
			124.068	87.779	93.8478	76.0275	76.2264	75.801	90.2277	87.912
			124.243	87.7785	93.8456	76.0184	76.2218	75.7883	90.219	87.9038
			124.403	87.7778	93.8434	76.0094	76.2173	75.7755	90.21	87.8955
			124.57	87.7765	93.8411	76.0005	76.2126	75.7629	90.2015	87.8872
			124.732	87.7752	93.8388	75.9915	76.2083	75.7503	90.1929	87.879
			124.898	87.7738	93.8364	75.9825	76.2041	75.7378	90.1847	87.8708
			125.059	87.7723	93.834	75.9735	76.1997	75.7254	90.1769	87.8626
			125.232	87.7702	93.8315	75.965	76.1954	75.7132	90.1697	87.855
			125.389	87.7683	93.829	75.9566	76.1908	75.701	90.1635	87.8473
			125.561	87.7665	93.8268	75.9484	76.1864	75.6887	90.158	87.8396
			125.719	87.7647	93.8251	75.9402	76.1821	75.6765	90.1529	87.8322
			125.888	87.7628	93.8244	75.9327	76.1775	75.6646	90.1496	87.825
			126.059	87.7609	93.8237	75.9247	76.1735	75.6528	90.1448	87.8176
			126.222	87.759	93.823	75.9166	76.1699	75.6409	90.1397	87.8102
			126.388	87.7572	93.8222	75.9085	76.1664	75.6291	90.1345	87.8028
			126.551	87.7561	93.8223	75.9001	76.1632	75.6175	90.1278	87.7949
			126.719	87.7554	93.8216	75.8918	76.1591	75.6058	90.1216	87.7874
			126.889	87.7548	93.8204	75.8835	76.1549	75.5944	90.1156	87.7799
			127.059	87.7542	93.8191	75.8751	76.1507	75.5829	90.1094	87.7722
			127.227	87.7544	93.8166	75.8668	76.1458	75.5717	90.1022	87.7648
			127.39	87.754	93.8146	75.8586	76.1418	75.5603	90.0956	87.7577
			127.56	87.7533	93.8127	75.8506	76.1381	75.5491	90.089	87.7505
			127.724	87.7524	93.8107	75.8426	76.1346	75.5379	90.0823	87.7432
			127.886	87.7508	93.8084	75.8349	76.1323	75.527	90.0754	87.7368
			128.054	87.7494	93.8062	75.8271	76.1294	75.516	90.0689	87.7303
			128.218	87.7479	93.8039	75.8193	76.1261	75.5051	90.0624	87.7234
			128.378	87.7463	93.8016	75.8116	76.1224	75.4944	90.0556	87.7163
			128.541	87.7443	93.7993	75.8039	76.1183	75.4838	90.0492	87.7099
			128.708	87.7425	93.7975	75.7962	76.1142	75.4731	90.0429	87.7036
			128.883	87.7407	93.7962	75.7884	76.1102	75.4626	90.0364	87.6971
			129.041	87.7392	93.7953	75.7806	76.1062	75.4521	90.0298	87.6903
			129.202	87.7384	93.795	75.7729	76.1018	75.4417	90.0233	87.6841
			129.375	87.7378	93.7943	75.7652	76.0981	75.4314	90.0171	87.678
			129.547	87.7373	93.7935	75.7576	76.0947	75.4211	90.0109	87.6717
			129.707	87.7367	93.7927	75.75	76.0915	75.4109	90.0045	87.6651
			129.875	87.737	93.7919	75.7427	76.0895	75.4009	89.9983	87.659
			130.038	87.7365	93.7907	75.7354	76.0871	75.391	89.9923	87.653
			130.204	87.7358	93.7893	75.7281	76.0846	75.3811	89.9866	87.647
			130.374	87.7348	93.7878	75.7207	76.0822	75.3712	89.9808	87.6407
			130.547	87.7331	93.7855	75.7138	76.0801	75.3616	89.9748	87.6346
			130.71	87.7316	93.7838	75.7066	76.0779	75.3519	89.9689	87.6288
			130.871	87.7302	93.7827	75.6996	76.0755	75.3423	89.9633	87.6231
			131.041	87.7288	93.7821	75.6927	76.073	75.3327	89.958	87.6174
			131.201	87.7279	93.7819	75.6859	76.0694	75.3233	89.952	87.6113
			131.364	87.7274	93.7815	75.679	76.0657	75.3138	89.946	87.6054
			131.535	87.727	93.7809	75.6722	76.0619	75.3043	89.9403	87.5997
			131.702	87.7265	93.7802	75.6652	76.0581	75.2948	89.9348	87.5943
			131.866	87.7268	93.7796	75.6583	76.0534	75.2853	89.9294	87.5885
			132.033	87.7264	93.7785	75.6515	76.0495	75.276	89.9238	87.5825
			132.202	87.7256	93.7772	75.6446	76.046	75.2666	89.9179	87.5767
			132.368	87.7247	93.7757	75.6377	76.0426	75.2574	89.9122	87.5709
			132.529	87.723	93.7732	75.6311	76.0402	75.2482	89.9071	87.5657
			132.685	87.7215	93.7714	75.6244	76.0376	75.2391	89.9022	87.5605
			132.863	87.7201	93.7702	75.6178	76.035	75.2301	89.8975	87.555
			133.031	87.719	93.7695	75.6114	76.0325	75.221	89.8928	87.5493
			133.19	87.7185	93.7693	75.605	76.0305	75.2122	89.8881	87.5445
			133.363	87.7181	93.7689	75.5986	76.0283	75.2034	89.8831	87.5396
			133.528	87.7178	93.7684	75.5924	76.0262	75.1947	89.8783	87.5347
			133.68	87.7174	93.7678	75.5861	76.024	75.186	89.8736	87.5295
			133.855	87.7178	93.7675	75.5797	76.022	75.1774	89.8686	87.5239
			134.018	87.7175	93.7666	75.5735	76.02	75.1689	89.8635	87.5185
			134.182	87.7168	93.7656	75.5673	76.0179	75.1604	89.8582	87.5134
			134.349	87.7161	93.7647	75.5609	76.0159	75.1519	89.8531	87.5085
			134.521	87.7143	93.7639	75.5549	76.0138	75.1436	89.8485	87.5036
			134.687	87.713	93.7636	75.5488	76.0117	75.1353	89.8439	87.4991
			134.853	87.712	93.7633	75.5427	76.0096	75.127	89.8395	87.4942
			135.019	87.7113	93.7629	75.5365	76.0074	75.1188	89.8352	87.489
			135.185	87.7109	93.7631	75.5309	76.0052	75.1108	89.8305	87.4846
			135.362	87.7104	93.7625	75.525	76.0029	75.1027	89.8255	87.48
			135.529	87.7099	93.7616	75.519	76.0006	75.0946	89.8205	87.4754
			135.692	87.7093	93.7604	75.5129	75.9983	75.0865	89.8156	87.4709
			135.843	87.709	93.7579	75.5072	75.9959	75.0784	89.8104	87.4666
			136.019	87.7082	93.7561	75.5012	75.9936	75.0704	89.8059	87.4624
			136.192	87.7073	93.7547	75.4951	75.9913	75.0624	89.8018	87.4579
			136.353	87.7064	93.7538	75.4893	75.989	75.0545	89.7979	87.453
			136.512	87.7056	93.7534	75.4836	75.9869	75.0468	89.7944	87.4488
			136.676	87.7052	93.7529	75.4777	75.9847	75.039	89.79	87.4443
			136.851	87.7049	93.7524	75.4718	75.9825	75.0312	89.7855	87.4399
			137.014	87.7046	93.7518	75.4662	75.9803	75.0234	89.7811	87.4357
			137.187	87.7049	93.7517	75.461	75.9782	75.0159	89.7761	87.4316
			137.34	87.7046	93.7509	75.4556	75.9761	75.0084	89.7718	87.4278
			137.512	87.704	93.7498	75.45	75.9739	75.0013	89.768	87.4244
			137.678	87.7032	93.7486	75.4446	75.9718	74.9943	89.7643	87.4211
			137.843	87.7021	93.7471	75.4398	75.9697	74.9877	89.7618	87.4185
			138.002	87.7017	93.7466	75.4346	75.9676	74.9809	89.7589	87.4149
			138.175	87.7015	93.7463	75.4291	75.9654	74.9741	89.7554	87.4107
			138.335	87.7013	93.7459	75.4238	75.9633	74.9673	89.7516	87.4065
			138.501	87.7015	93.7463	75.4189	75.9612	74.9605	89.7475	87.4017
			138.68	87.7012	93.7459	75.414	75.959	74.9538	89.7433	87.3974
			138.833	87.7007	93.7451	75.4087	75.9568	74.947	89.7391	87.3934
			139.003	87.7	93.7442	75.4033	75.9546	74.9401	89.735	87.3894
			139.166	87.6985	93.7423	75.3984	75.9523	74.9332	89.7304	87.3861
			139.342	87.6973	93.7409	75.3936	75.9501	74.9264	89.7265	87.3827
			139.508	87.696	93.7401	75.3884	75.9479	74.9196	89.723	87.3796
			139.672	87.6947	93.7398	75.3831	75.9458	74.9128	89.7197	87.3767
			139.839	87.6938	93.7395	75.3781	75.9437	74.9062	89.7176	87.3744
			140.003	87.6934	93.7391	75.3732	75.9415	74.8995	89.715	87.3714
			140.172	87.693	93.7386	75.3685	75.9393	74.8927	89.712	87.3676
			140.343	87.6925	93.738	75.3636	75.9371	74.886	89.7087	87.3635
			140.507	87.6928	93.7373	75.3584	75.9349	74.8792	89.7045	87.3589
			140.677	87.6924	93.7364	75.3534	75.9327	74.8726	89.7003	87.3546
			140.845	87.6917	93.7357	75.3487	75.9305	74.8659	89.6962	87.3505
			141.005	87.691	93.7353	75.3441	75.9283	74.8593	89.6922	87.3465
			141.167	87.69	93.7349	75.3389	75.9262	74.8529	89.6873	87.3427
			141.329	87.6897	93.7347	75.3338	75.9241	74.8465	89.6834	87.3392
			141.504	87.6896	93.7344	75.329	75.9221	74.8402	89.6799	87.336
			141.665	87.6895	93.7341	75.3243	75.92	74.834	89.6766	87.333
			141.833	87.6899	93.7341	75.3201	75.9181	74.828	89.6746	87.3309
			142.001	87.6897	93.7335	75.3159	75.916	74.8221	89.6721	87.3285
			142.173	87.6893	93.7326	75.3114	75.9139	74.816	89.6696	87.326
			142.339	87.6887	93.7315	75.3067	75.9119	74.8099	89.6671	87.3235
			142.492	87.6873	93.7298	75.3028	75.9098	74.8041	89.6649	87.3213
			142.662	87.6863	93.7291	75.2987	75.9077	74.7982	89.6626	87.319
			142.827	87.6857	93.7288	75.2948	75.9056	74.7923	89.6603	87.3167
			142.994	87.6855	93.7285	75.2911	75.9036	74.7864	89.6581	87.3144
			143.163	87.6854	93.7289	75.2869	75.9016	74.7807	89.6566	87.3122
			143.328	87.6851	93.7286	75.2824	75.8995	74.7749	89.6559	87.31
			143.492	87.6848	93.728	75.278	75.8974	74.7691	89.6564	87.3077
			143.661	87.6844	93.7272	75.2737	75.8953	74.7631	89.6573	87.3054
			143.827	87.684	93.7257	75.2694	75.8932	74.7572	89.6597	87.303
			143.987	87.6833	93.7246	75.2655	75.8911	74.7513	89.661	87.3007
			144.16	87.6826	93.7241	75.2617	75.889	74.7454	89.6615	87.2984
			144.316	87.6821	93.7239	75.2578	75.8869	74.7397	89.6613	87.2962
			144.493	87.6817	93.7237	75.2541	75.8849	74.7343	89.6593	87.2939
			144.657	87.6815	93.7234	75.2501	75.8828	74.7287	89.6564	87.2917
			144.823	87.6813	93.723	75.2462	75.8807	74.7232	89.6525	87.2894
			144.994	87.681	93.7225	75.2423	75.8786	74.7178	89.6483	87.2871
			145.163	87.6812	93.7219	75.2379	75.8765	74.7125	89.641	87.2847
			145.323	87.6808	93.7208	75.2336	75.8743	74.707	89.6357	87.2823
			145.496	87.68	93.7197	75.229	75.8723	74.7016	89.6309	87.2799
			145.655	87.679	93.7188	75.2245	75.8706	74.6962	89.6262	87.2775
			145.82	87.6774	93.7178	75.2204	75.8699	74.6904	89.6227	87.2749
			146	87.6766	93.7174	75.2163	75.8692	74.685	89.6191	87.2725
			146.157	87.6762	93.7169	75.2125	75.8685	74.6797	89.6157	87.27
			146.327	87.6759	93.7165	75.2089	75.8679	74.6743	89.6125	87.2676
			146.495	87.676	93.7168	75.2059	75.8683	74.6691	89.6104	87.2653
			146.667	87.6757	93.7163	75.2029	75.8678	74.664	89.6079	87.263
			146.826	87.6752	93.7155	75.1993	75.8669	74.6589	89.6054	87.2606
			146.988	87.6746	93.7144	75.1954	75.8658	74.6536	89.6029	87.2583
			147.17	87.6736	93.7128	75.1918	75.8637	74.6487	89.6008	87.2561
			147.331	87.6728	93.7122	75.1881	75.8619	74.6438	89.5986	87.2539
			147.485	87.6724	93.712	75.1846	75.8602	74.6387	89.5963	87.2516
			147.645	87.6723	93.7118	75.1811	75.8585	74.6336	89.5941	87.2494
			147.819	87.6722	93.7122	75.1777	75.8564	74.629	89.592	87.2473
			147.982	87.672	93.7119	75.1746	75.8545	74.6242	89.5899	87.2451
			148.153	87.6717	93.7114	75.1717	75.8525	74.6193	89.5877	87.2429
			148.319	87.6714	93.7107	75.169	75.8505	74.6143	89.5854	87.2406
			148.493	87.671	93.7094	75.1669	75.8485	74.6098	89.5832	87.2383
			148.661	87.6702	93.7087	75.1638	75.847	74.6052	89.5809	87.236
			148.827	87.6694	93.7085	75.1602	75.846	74.6003	89.5786	87.2337
			148.987	87.6685	93.7084	75.1566	75.8454	74.5954	89.5763	87.2313
			149.157	87.6676	93.7082	75.1524	75.8452	74.5909	89.5739	87.2289
			149.32	87.6672	93.7079	75.1487	75.8447	74.5864	89.5715	87.2265
			149.492	87.6669	93.7073	75.1452	75.8441	74.5816	89.5692	87.2241
			149.663	87.6666	93.7066	75.1418	75.8433	74.5768	89.5668	87.2217
			149.817	87.6668	93.7055	75.1389	75.8424	74.5723	89.5645	87.2193
			149.979	87.6664	93.7043	75.136	75.8412	74.568	89.5621	87.2169
			150.146	87.6657	93.7033	75.1332	75.8398	74.5636	89.5597	87.2144
			150.321	87.6649	93.7026	75.1306	75.8382	74.559	89.5573	87.212
			150.491	87.6635	93.7021	75.1286	75.8359	74.5546	89.5549	87.2095
			150.656	87.663	93.7017	75.1263	75.8339	74.5503	89.5525	87.2071
			150.82	87.6627	93.7013	75.1237	75.832	74.5462	89.5502	87.2048
			150.981	87.6625	93.7008	75.1208	75.8305	74.542	89.5479	87.2024
			151.146	87.6628	93.701	75.1174	75.8299	74.5377	89.5458	87.2003
			151.316	87.6627	93.7005	75.114	75.8296	74.5334	89.5437	87.1985
			151.474	87.6623	93.6997	75.1106	75.8292	74.5294	89.5416	87.1973
			151.648	87.6619	93.6987	75.1073	75.8289	74.5256	89.5395	87.1967
			151.823	87.6609	93.6973	75.1034	75.8296	74.5215	89.5375	87.1968
			151.985	87.6601	93.6968	75.1003	75.8293	74.5172	89.5355	87.1966
			152.151	87.6596	93.6967	75.0974	75.8287	74.5131	89.5334	87.1962
			152.315	87.6594	93.6966	75.0947	75.8279	74.5092	89.5314	87.1958
			152.484	87.6593	93.6971	75.093	75.826	74.5055	89.5294	87.1955
			152.647	87.6592	93.697	75.091	75.8245	74.5017	89.5273	87.1947
			152.818	87.659	93.6965	75.0889	75.8229	74.4977	89.5253	87.1937
			152.989	87.6588	93.696	75.0869	75.8213	74.4937	89.5232	87.1925
			153.155	87.6588	93.6947	75.0852	75.8202	74.4902	89.5211	87.1902
			153.317	87.6583	93.6939	75.0833	75.8197	74.4867	89.5191	87.1883
			153.482	87.6575	93.6936	75.0814	75.8193	74.4831	89.5174	87.1864
			153.639	87.6567	93.6935	75.0795	75.819	74.4793	89.5162	87.1845
			153.815	87.6556	93.6934	75.0776	75.8195	74.4752	89.5158	87.1828
			153.978	87.6552	93.6932	75.0756	75.8193	74.4713	89.5154	87.1819
			154.143	87.655	93.6928	75.0737	75.8187	74.4676	89.515	87.1814
			154.317	87.6548	93.6924	75.0718	75.8179	74.464	89.5145	87.1809
			154.476	87.6552	93.6917	75.0698	75.8161	74.4599	89.5146	87.1813
			154.641	87.6549	93.6907	75.0679	75.8146	74.4558	89.514	87.1809
			154.817	87.6544	93.6896	75.0659	75.8129	74.4517	89.5129	87.1801
			154.987	87.6537	93.6888	75.0639	75.8112	74.4477	89.5116	87.1792
			155.146	87.6522	93.6881	75.0618	75.809	74.444	89.5091	87.1774
			155.307	87.651	93.6878	75.0597	75.8077	74.4404	89.5071	87.1759
			155.484	87.6504	93.6874	75.0577	75.8069	74.4369	89.5051	87.1744
			155.647	87.6501	93.6871	75.0557	75.8064	74.4331	89.503	87.1734
			155.81	87.65	93.6875	75.0538	75.8065	74.4298	89.5008	87.173
			155.972	87.6498	93.6871	75.0519	75.8063	74.4263	89.499	87.1727
			156.133	87.6496	93.6864	75.0501	75.8058	74.4229	89.4979	87.1724
			156.313	87.6493	93.6855	75.0482	75.8053	74.4197	89.4973	87.1721
			156.484	87.6491	93.6836	75.0465	75.8046	74.4164	89.4974	87.1727
			156.641	87.6486	93.6826	75.0447	75.8036	74.4131	89.4972	87.1724
			156.808	87.6479	93.6822	75.0429	75.8025	74.4096	89.4969	87.1716
			156.983	87.647	93.682	75.0412	75.8013	74.406	89.4965	87.1707
			157.15	87.6458	93.6821	75.0393	75.7994	74.4028	89.4961	87.1686
			157.308	87.6453	93.6818	75.0374	75.7983	74.3995	89.4952	87.1676
			157.479	87.645	93.6813	75.0354	75.7977	74.3963	89.4939	87.1672
			157.637	87.6447	93.6806	75.0334	75.7972	74.3932	89.4925	87.1668
			157.802	87.6447	93.6795	75.0312	75.7971	74.3903	89.4899	87.1666
			157.97	87.6443	93.6784	75.029	75.7965	74.3872	89.4877	87.166
			158.137	87.6437	93.6777	75.027	75.7959	74.3838	89.4858	87.1654
			158.302	87.6431	93.6775	75.025	75.7952	74.3803	89.4843	87.1646
			158.469	87.6419	93.6772	75.0231	75.7942	74.3771	89.4839	87.1634
			158.63	87.641	93.6771	75.0212	75.7931	74.3739	89.4835	87.1623
			158.803	87.6404	93.6769	75.0194	75.7919	74.3709	89.4832	87.1614
			158.979	87.6401	93.6766	75.0176	75.7906	74.3681	89.4829	87.1608
			159.145	87.6401	93.6767	75.0159	75.7889	74.3655	89.4836	87.1607
			159.311	87.64	93.6761	75.0141	75.7879	74.3626	89.4833	87.1606
			159.476	87.6399	93.6753	75.0123	75.7875	74.3595	89.4826	87.1604
			159.643	87.6397	93.6743	75.0106	75.7872	74.3561	89.4817	87.1602
			159.813	87.6396	93.6726	75.0087	75.7874	74.353	89.4794	87.1605
			159.984	87.6392	93.6719	75.0069	75.7872	74.3498	89.4777	87.16
			160.144	87.6385	93.6717	75.0051	75.7869	74.3469	89.4761	87.1592
			160.308	87.6376	93.6716	75.0033	75.7864	74.344	89.4748	87.1582
			160.471	87.636	93.6719	75.0015	75.7855	74.3414	89.4743	87.1565
			160.636	87.6347	93.6717	74.9996	75.7845	74.3387	89.474	87.1559
			160.808	87.6337	93.6712	74.9977	75.7833	74.3358	89.4736	87.1556
			160.965	87.6329	93.6705	74.9958	75.7819	74.3325	89.4731	87.1553
			161.141	87.6326	93.6691	74.9938	75.7796	74.3294	89.4735	87.1555
			161.307	87.6323	93.6678	74.9918	75.7778	74.3262	89.473	87.1552
			161.483	87.6319	93.6663	74.9899	75.7763	74.323	89.4721	87.1546
			161.643	87.6316	93.6648	74.9879	75.7752	74.32	89.4711	87.1538
			161.803	87.6317	93.6637	74.9861	75.775	74.3169	89.4691	87.1533
			161.976	87.6312	93.6633	74.9842	75.7747	74.3142	89.4683	87.1534
			162.141	87.6305	93.6631	74.9824	75.7743	74.3117	89.468	87.1536
			162.308	87.6296	93.6628	74.9805	75.7739	74.3094	89.4678	87.1537
			162.474	87.6286	93.6635	74.9787	75.7742	74.3078	89.4681	87.1543
			162.641	87.6284	93.6633	74.9769	75.7738	74.3053	89.4679	87.1542
			162.796	87.6283	93.6628	74.975	75.773	74.3024	89.4675	87.1538
			162.965	87.6281	93.6621	74.9732	75.772	74.2994	89.467	87.1532
			163.137	87.6286	93.6604	74.9714	75.77	74.296	89.4659	87.1519
			163.304	87.6285	93.6589	74.9696	75.7683	74.293	89.4648	87.1515
			163.47	87.628	93.6575	74.9677	75.7667	74.2901	89.4635	87.1514
			163.646	87.6274	93.6563	74.9658	75.7654	74.2873	89.4622	87.1514
			163.814	87.626	93.6555	74.9638	75.7647	74.2848	89.4613	87.1515
			163.972	87.6248	93.6551	74.9618	75.7642	74.2823	89.4608	87.1513
			164.145	87.6239	93.6548	74.9599	75.7638	74.2796	89.4605	87.1508
			164.31	87.6232	93.6544	74.958	75.7634	74.2766	89.4602	87.1501
			164.483	87.6228	93.6549	74.9561	75.7639	74.2735	89.4607	87.1496
			164.647	87.6226	93.6545	74.9542	75.7635	74.2704	89.4603	87.1498
			164.813	87.6223	93.6537	74.9522	75.7627	74.2673	89.4596	87.15
			164.976	87.622	93.6528	74.9503	75.7618	74.2643	89.4587	87.1501
			165.142	87.6222	93.6508	74.9484	75.7597	74.261	89.4566	87.1506
			165.309	87.6218	93.6498	74.9465	75.758	74.2582	89.4552	87.1504
			165.486	87.6211	93.6495	74.9446	75.7563	74.2556	89.4545	87.1499
			165.648	87.6203	93.6492	74.9427	75.7546	74.2532	89.4542	87.1492
			165.81	87.6185	93.6493	74.9408	75.7526	74.2514	89.454	87.148
			165.972	87.6171	93.6491	74.9389	75.7514	74.2487	89.4538	87.1477
			166.147	87.6159	93.6487	74.937	75.7507	74.2458	89.4534	87.1478
			166.318	87.6149	93.6482	74.9352	75.7503	74.2427	89.453	87.1478
			166.475	87.6145	93.6473	74.9334	75.7505	74.2393	89.4526	87.1483
			166.65	87.6142	93.6463	74.9315	75.7502	74.2363	89.4517	87.1482
			166.813	87.6139	93.6451	74.9296	75.7497	74.2334	89.4507	87.1477
			166.976	87.6136	93.6436	74.9277	75.7491	74.2306	89.4498	87.147
			167.144	87.6139	93.6415	74.9258	75.7482	74.2282	89.449	87.1453
			167.309	87.6135	93.6401	74.9242	75.7471	74.2259	89.4487	87.1444
			167.486	87.6129	93.6394	74.9232	75.7459	74.2237	89.4484	87.144
			167.654	87.6121	93.6389	74.9226	75.7445	74.2215	89.4481	87.1439
			167.808	87.6105	93.639	74.9227	75.7432	74.22	89.4487	87.1438
			167.984	87.6092	93.6387	74.9224	75.7427	74.2181	89.4484	87.1437
			168.148	87.608	93.6383	74.922	75.7424	74.2158	89.4476	87.1433
			168.322	87.607	93.6378	74.9215	75.7421	74.213	89.4468	87.1429
			168.485	87.6066	93.6371	74.9211	75.7427	74.2099	89.4458	87.1424
			168.645	87.6064	93.6362	74.9202	75.7424	74.2069	89.4456	87.1423
			168.813	87.6061	93.6351	74.9192	75.7419	74.204	89.4456	87.1426
			168.982	87.6059	93.6338	74.9181	75.7413	74.2012	89.4455	87.143
			169.153	87.6064	93.6319	74.9162	75.7398	74.1982	89.4462	87.1432
			169.318	87.6061	93.6306	74.9147	75.7386	74.1956	89.4463	87.1432
			169.48	87.6056	93.6299	74.9131	75.7373	74.1933	89.4467	87.1431
			169.647	87.605	93.6296	74.9115	75.7358	74.191	89.4474	87.1427
			169.816	87.6034	93.6297	74.9097	75.7339	74.1897	89.4476	87.1418
			169.985	87.6021	93.6296	74.908	75.7322	74.1879	89.448	87.1408
			170.152	87.6009	93.6293	74.9063	75.7306	74.1862	89.4481	87.1398
			170.317	87.5995	93.6289	74.9045	75.7294	74.1845	89.4481	87.1391
			170.483	87.5986	93.6285	74.9028	75.7292	74.1831	89.448	87.1388
			170.649	87.5982	93.6278	74.9011	75.7291	74.1815	89.4475	87.1388
			170.813	87.598	93.6269	74.8994	75.7289	74.1798	89.4467	87.1388
			170.983	87.5978	93.6258	74.8976	75.7286	74.1777	89.4457	87.1386
			171.156	87.5984	93.6239	74.896	75.7293	74.1749	89.4436	87.1394
			171.322	87.5983	93.6223	74.8942	75.7291	74.1721	89.4419	87.1392
			171.478	87.598	93.621	74.8925	75.7284	74.1693	89.4402	87.139
			171.653	87.5976	93.62	74.8908	75.7276	74.1665	89.4385	87.1392
			171.814	87.5964	93.6198	74.889	75.7257	74.163	89.4364	87.1389
			171.983	87.5955	93.6197	74.8873	75.7242	74.1603	89.4347	87.1391
			172.15	87.5944	93.6195	74.8856	75.7227	74.1578	89.4338	87.1392
			172.322	87.5933	93.6193	74.8839	75.7211	74.1555	89.4333	87.1392
			172.492	87.5919	93.6199	74.8822	75.7192	74.1542	89.4334	87.1396
			172.653	87.5909	93.6195	74.8805	75.7175	74.1524	89.4332	87.1397
			172.825	87.5904	93.6188	74.8788	75.7157	74.1507	89.433	87.1402
			172.991	87.5901	93.618	74.877	75.7139	74.149	89.4326	87.1408
			173.159	87.5902	93.6159	74.8752	75.7119	74.1475	89.4324	87.1407
			173.325	87.59	93.6143	74.8734	75.71	74.1459	89.4317	87.1408
			173.488	87.5897	93.6126	74.8717	75.7084	74.1442	89.4311	87.1407
			173.66	87.5893	93.6108	74.8704	75.7072	74.1426	89.4309	87.1403
			173.829	87.5887	93.6086	74.8699	75.7069	74.1409	89.4304	87.1396
			173.993	87.5879	93.6066	74.8695	75.7064	74.139	89.4302	87.1391
			174.156	87.5869	93.6047	74.8691	75.706	74.1366	89.43	87.139
			174.32	87.5858	93.6032	74.8686	75.7055	74.1338	89.4296	87.1392
			174.49	87.584	93.6027	74.869	75.7057	74.1305	89.4296	87.139
			174.66	87.5824	93.6022	74.8685	75.7051	74.1274	89.4289	87.1388
			174.82	87.5809	93.6017	74.8677	75.7042	74.1244	89.428	87.1384
			174.992	87.5794	93.6013	74.8668	75.7031	74.1215	89.4268	87.1379
			175.161	87.5782	93.6017	74.8648	75.701	74.1185	89.4245	87.1377
			175.325	87.5776	93.6013	74.8631	75.6992	74.1159	89.4226	87.1378
			175.491	87.5771	93.6004	74.8615	75.6975	74.1134	89.4207	87.1381
			175.653	87.5768	93.5994	74.8598	75.6956	74.1111	89.4189	87.1384
			175.824	87.5771	93.5973	74.8578	75.6935	74.1096	89.4178	87.1386
			175.984	87.5769	93.5956	74.856	75.6916	74.1077	89.4173	87.1386
			176.151	87.5765	93.5939	74.8542	75.6897	74.1059	89.4169	87.1382
			176.318	87.5759	93.5921	74.8524	75.6877	74.1042	89.4166	87.1377
			176.495	87.5748	93.5902	74.8506	75.6859	74.1027	89.4174	87.1368
			176.667	87.5738	93.5883	74.8488	75.6841	74.101	89.4172	87.1367
			176.83	87.5728	93.5867	74.8471	75.6827	74.0987	89.4167	87.137
			176.998	87.5716	93.5853	74.8454	75.6817	74.0961	89.4159	87.1373
			177.167	87.5701	93.5851	74.8437	75.6817	74.0931	89.4142	87.1377
			177.336	87.5687	93.5848	74.8419	75.6815	74.0903	89.4132	87.1378
			177.498	87.5673	93.5846	74.8402	75.6813	74.0875	89.4128	87.1376
			177.664	87.5659	93.5844	74.8385	75.681	74.0848	89.4127	87.1372
			177.835	87.5644	93.5851	74.8368	75.6814	74.0819	89.4128	87.1362
			178.005	87.5629	93.5848	74.8351	75.681	74.0794	89.4127	87.1358
			178.172	87.5615	93.5842	74.8333	75.6802	74.077	89.4125	87.1358
			178.333	87.5601	93.5833	74.8315	75.6792	74.0748	89.4121	87.136
			178.502	87.5595	93.5812	74.8296	75.6771	74.0732	89.4115	87.136
			178.673	87.5591	93.5796	74.8277	75.6754	74.0714	89.4106	87.1359
			178.843	87.5588	93.5779	74.8259	75.6737	74.0697	89.4094	87.1356
			178.999	87.5585	93.5762	74.824	75.672	74.0679	89.4082	87.1351
			179.176	87.5591	93.5742	74.8222	75.67	74.0663	89.406	87.1343
			179.346	87.559	93.5724	74.8205	75.6682	74.0643	89.4043	87.1336
			179.508	87.5586	93.5707	74.8188	75.6665	74.0617	89.4026	87.1332
			179.672	87.558	93.5689	74.8171	75.6647	74.059	89.4008	87.1332
			179.838	87.5567	93.5672	74.8155	75.663	74.0559	89.3991	87.1332
			180.01	87.5556	93.5654	74.8139	75.6613	74.0531	89.3979	87.1333
			180.18	87.5545	93.5636	74.8122	75.6595	74.0504	89.3972	87.1333
			180.337	87.5533	93.5618	74.8105	75.6577	74.0478	89.3969	87.1332
			180.509	87.5518	93.56	74.8088	75.6559	74.0453	89.3972	87.1333
			180.668	87.5504	93.5582	74.8071	75.6541	74.0431	89.3972	87.133
			180.841	87.549	93.5564	74.8054	75.6523	74.041	89.3969	87.133
			181.006	87.5475	93.5545	74.8037	75.6505	74.0389	89.3964	87.1333
			181.17	87.546	93.5526	74.802	75.6487	74.0375	89.3958	87.1332
			181.334	87.5445	93.5508	74.8002	75.6468	74.0358	89.3949	87.1332
			181.507	87.543	93.549	74.7985	75.645	74.0339	89.3938	87.1332
			181.669	87.5415	93.5475	74.7967	75.6431	74.0316	89.3925	87.1331
			181.833	87.5399	93.5469	74.7949	75.6412	74.0287	89.3903	87.1329
			181.998	87.5385	93.5466	74.7931	75.6393	74.0258	89.3885	87.1323
			182.166	87.5376	93.5462	74.7912	75.6373	74.0228	89.3866	87.1315
			182.333	87.5371	93.5458	74.7894	75.6353	74.0199	89.3846	87.1308
			182.497	87.537	93.5463	74.7874	75.6332	74.0163	89.3824	87.13
			182.661	87.5367	93.5459	74.7855	75.6312	74.0134	89.3809	87.1297
			182.826	87.5363	93.5451	74.7836	75.6292	74.0108	89.3801	87.1295
			183.001	87.5359	93.5442	74.7817	75.6272	74.0084	89.3795	87.1293
			183.168	87.5358	93.5423	74.7799	75.6253	74.007	89.3797	87.1299
			183.335	87.5353	93.5409	74.7782	75.6235	74.0052	89.3796	87.1299
			183.502	87.5346	93.5394	74.7766	75.6217	74.0031	89.3793	87.1299
			183.672	87.5338	93.5379	74.7749	75.6199	74.0008	89.379	87.1303
			183.836	87.5324	93.5362	74.7734	75.6184	73.9981	89.3786	87.1305
			183.998	87.5312	93.5346	74.7717	75.6166	73.9953	89.3779	87.1308
			184.171	87.53	93.5328	74.7701	75.6149	73.9925	89.3768	87.131
			184.338	87.5287	93.5311	74.7684	75.6131	73.9898	89.3757	87.1311
			184.515	87.5272	93.5293	74.7666	75.6113	73.9865	89.3736	87.1313
			184.67	87.5258	93.5275	74.7642	75.6096	73.9839	89.3719	87.131
			184.839	87.5243	93.5257	74.7613	75.6078	73.9816	89.3702	87.1303
			185.004	87.5229	93.5239	74.7582	75.6059	73.9793	89.3684	87.1294
			185.168	87.5214	93.522	74.7544	75.6041	73.9777	89.3664	87.1278
			185.336	87.5199	93.5201	74.7511	75.6022	73.9752	89.3644	87.1272
			185.502	87.5184	93.5182	74.7479	75.6004	73.9723	89.3625	87.1271
			185.67	87.5169	93.5163	74.7448	75.5985	73.9693	89.3605	87.127
			185.843	87.5153	93.5144	74.7419	75.5966	73.966	89.3592	87.1274
			186.003	87.5137	93.5125	74.7393	75.5947	73.963	89.3586	87.1273
			186.175	87.5122	93.5106	74.7368	75.5928	73.9602	89.3582	87.1269
			186.34	87.5106	93.5086	74.7343	75.5909	73.9575	89.3578	87.1263
			186.505	87.509	93.5066	74.7324	75.589	73.9545	89.3584	87.1249
			186.669	87.5074	93.5047	74.7297	75.587	73.9511	89.3582	87.1237
			186.841	87.5059	93.5027	74.7264	75.5851	73.9477	89.3576	87.1229
			187.004	87.5043	93.5007	74.723	75.5831	73.9444	89.3569	87.1226
			187.166	87.5027	93.4988	74.7192	75.5812	73.9408	89.3554	87.1225
			187.341	87.5013	93.497	74.7159	75.5794	73.9378	89.3541	87.1224
			187.506	87.4998	93.4951	74.7127	75.5776	73.9348	89.3527	87.1223
			187.666	87.4983	93.4933	74.7097	75.5758	73.9316	89.3512	87.1221
			187.838	87.4969	93.4916	74.707	75.5741	73.9286	89.3493	87.1224
			188.008	87.4954	93.4897	74.7039	75.5723	73.9252	89.3474	87.1218
			188.173	87.4939	93.4879	74.7004	75.5704	73.922	89.3456	87.121
			188.337	87.4925	93.4861	74.6968	75.5687	73.9189	89.3438	87.12
			188.507	87.4909	93.4842	74.6932	75.5668	73.9151	89.3417	87.118
			188.676	87.4895	93.4824	74.6897	75.565	73.9114	89.3398	87.1172
			188.839	87.488	93.4805	74.6864	75.5632	73.9077	89.3379	87.117
			189.004	87.4865	93.4787	74.6832	75.5614	73.904	89.336	87.1169
			189.17	87.4851	93.4767	74.6794	75.5591	73.9007	89.334	87.1173
			189.33	87.4835	93.4742	74.6752	75.5562	73.8973	89.332	87.1171
			189.497	87.482	93.4711	74.6712	75.5529	73.8936	89.33	87.1168
			189.673	87.4805	93.4678	74.6672	75.5495	73.8897	89.328	87.1163
			189.842	87.4789	93.4637	74.6629	75.5452	73.886	89.3259	87.1153
			190.01	87.4774	93.46	74.659	75.5416	73.8825	89.3239	87.1143
			190.174	87.4758	93.4566	74.6547	75.5383	73.879	89.3218	87.1132
			190.341	87.4743	93.4532	74.6503	75.535	73.8754	89.3198	87.1123
			190.508	87.4728	93.45	74.6465	75.5324	73.8713	89.3178	87.1118
			190.667	87.4712	93.4471	74.6425	75.5297	73.8674	89.3157	87.1117
			190.845	87.4697	93.4443	74.6385	75.5272	73.8637	89.3137	87.1115
			191.011	87.4682	93.4418	74.6343	75.5248	73.8601	89.3117	87.1114
			191.179	87.4667	93.44	74.6297	75.5225	73.8562	89.31	87.1121
			191.342	87.4652	93.438	74.6253	75.5195	73.8522	89.3089	87.112
			191.517	87.4638	93.4356	74.6211	75.5161	73.8484	89.3085	87.1115
			191.683	87.4624	93.4329	74.6166	75.5127	73.8446	89.3082	87.1107
			191.843	87.461	93.4294	74.6115	75.5086	73.8409	89.3088	87.1089
			192.008	87.4595	93.4259	74.6066	75.505	73.8369	89.3087	87.108
			192.176	87.4581	93.4225	74.6019	75.5018	73.8328	89.3084	87.1077
			192.342	87.4566	93.419	74.5969	75.4987	73.8288	89.3079	87.1076
			192.508	87.455	93.4148	74.5913	75.4962	73.8244	89.307	87.1078
			192.679	87.4536	93.4115	74.5862	75.4935	73.82	89.306	87.1077
			192.846	87.4521	93.4083	74.5812	75.4906	73.8156	89.3048	87.1074
			193.015	87.4506	93.405	74.5759	75.4873	73.8113	89.3035	87.107
			193.186	87.4491	93.4018	74.5704	75.4837	73.8065	89.3014	87.1064
			193.346	87.4475	93.398	74.5652	75.4801	73.8017	89.2996	87.1054
			193.522	87.446	93.3943	74.5598	75.4765	73.7971	89.2978	87.1043
			193.686	87.4445	93.3906	74.5542	75.473	73.7924	89.2959	87.1031
			193.855	87.443	93.3862	74.5486	75.4691	73.7873	89.2939	87.1012
			194.016	87.4415	93.3824	74.543	75.4659	73.7824	89.292	87.1004
			194.185	87.44	93.3783	74.5371	75.4628	73.7777	89.29	87.1002
			194.351	87.4386	93.3739	74.5314	75.4594	73.7728	89.2881	87.1001
			194.526	87.4371	93.3702	74.5253	75.4561	73.7677	89.2862	87.1006
			194.689	87.4356	93.3663	74.5191	75.4524	73.7627	89.2843	87.1005
			194.86	87.4341	93.3624	74.513	75.4487	73.7576	89.2823	87.1002
			195.03	87.4326	93.3586	74.5068	75.4451	73.7523	89.2803	87.0997
			195.184	87.431	93.3538	74.5	75.4405	73.747	89.2782	87.0985
			195.355	87.4295	93.3491	74.4934	75.4362	73.7417	89.2761	87.0973
			195.516	87.4279	93.3446	74.4868	75.4317	73.7362	89.2741	87.096
			195.681	87.4264	93.3402	74.4802	75.4272	73.7308	89.2721	87.0946
			195.85	87.4248	93.3352	74.4732	75.4233	73.7251	89.2694	87.0924
			196.023	87.4233	93.3302	74.4663	75.4193	73.7195	89.2661	87.0907
			196.181	87.4218	93.3253	74.4595	75.4153	73.7138	89.2625	87.0896
			196.354	87.4203	93.3205	74.4526	75.411	73.708	89.2589	87.0891
			196.516	87.4189	93.3162	74.4457	75.4066	73.7021	89.2544	87.0892
			196.686	87.4175	93.3117	74.4387	75.4023	73.6962	89.2507	87.0891
			196.845	87.4161	93.307	74.4317	75.3982	73.6904	89.2473	87.089
			197.02	87.4147	93.3021	74.4246	75.3942	73.6845	89.2441	87.0889
			197.186	87.4134	93.2977	74.4168	75.3895	73.6785	89.2417	87.0891
			197.351	87.412	93.2929	74.4088	75.3848	73.6724	89.239	87.0886
			197.518	87.4105	93.2878	74.4006	75.3802	73.6662	89.2365	87.0878
			197.684	87.4091	93.2826	74.3923	75.3758	73.66	89.2342	87.0869
			197.859	87.4077	93.2772	74.383	75.371	73.6534	89.2324	87.0848
			198.021	87.406	93.2718	74.3741	75.3661	73.6466	89.2304	87.0832
			198.18	87.4038	93.2662	74.3654	75.3612	73.6396	89.2284	87.0816
			198.36	87.4013	93.2606	74.3567	75.3564	73.6326	89.2264	87.08
			198.522	87.3983	93.2552	74.3478	75.3517	73.6249	89.2246	87.078
			198.7	87.3955	93.2494	74.339	75.3467	73.6174	89.2227	87.0761
			198.866	87.3928	93.2436	74.3302	75.3415	73.6099	89.2205	87.0742
			199.025	87.3901	93.2379	74.3214	75.3365	73.6023	89.2178	87.0723
			199.196	87.3874	93.2321	74.3124	75.3318	73.5945	89.2141	87.0706
			199.362	87.385	93.2262	74.3034	75.3269	73.5868	89.2104	87.0696
			199.54	87.3828	93.2203	74.2943	75.3217	73.5793	89.2068	87.0692
			199.7	87.3808	93.2143	74.285	75.3165	73.5717	89.2033	87.069
			199.868	87.3794	93.2078	74.2755	75.3117	73.564	89.1988	87.0695
			200.035	87.3778	93.2013	74.2659	75.3065	73.5563	89.1952	87.0695
			200.202	87.3759	93.1947	74.2561	75.301	73.5485	89.192	87.0691
			200.366	87.3738	93.188	74.2463	75.2956	73.5408	89.189	87.0687
			200.542	87.3709	93.1809	74.2359	75.2898	73.5327	89.1862	87.0677
			200.702	87.3681	93.174	74.2255	75.284	73.5246	89.1824	87.0668
			200.871	87.3654	93.167	74.215	75.2781	73.5164	89.1786	87.0656
			201.039	87.3626	93.16	74.2044	75.2722	73.5082	89.1747	87.0643
			201.202	87.3592	93.1529	74.1931	75.2657	73.4996	89.1701	87.0623
			201.366	87.3565	93.1458	74.182	75.2594	73.491	89.1662	87.0605
			201.532	87.354	93.1386	74.171	75.2532	73.4824	89.1625	87.0587
			201.701	87.3517	93.1313	74.16	75.2468	73.4737	89.1586	87.0569
			201.866	87.3505	93.1239	74.1486	75.2404	73.4648	89.1548	87.055
			202.035	87.3487	93.1166	74.1375	75.2344	73.456	89.1508	87.0533
			202.209	87.3465	93.1093	74.1264	75.2283	73.4472	89.1469	87.0517
			202.378	87.344	93.1019	74.1153	75.2221	73.4383	89.1432	87.0501
			202.543	87.3415	93.0945	74.1039	75.2166	73.4293	89.1393	87.0488
			202.7	87.3389	93.0867	74.0922	75.2106	73.42	89.1358	87.0472
			202.873	87.3364	93.0783	74.0803	75.2044	73.4106	89.1321	87.0456
			203.04	87.3339	93.0698	74.0684	75.1983	73.4011	89.1281	87.0439
			203.207	87.3312	93.0606	74.0556	75.1918	73.3908	89.1245	87.0421
			203.368	87.329	93.0517	74.0431	75.1853	73.3808	89.1207	87.0404
			203.538	87.327	93.0428	74.0306	75.1787	73.3707	89.1171	87.0388
			203.696	87.325	93.0338	74.0179	75.1719	73.3605	89.1135	87.0371
			203.863	87.3231	93.0246	74.0048	75.1647	73.35	89.1088	87.0356
			204.034	87.3205	93.0156	73.9917	75.1576	73.3395	89.1041	87.0339
			204.201	87.3178	93.0066	73.9784	75.1505	73.3288	89.0995	87.0322
			204.374	87.315	92.9976	73.965	75.1434	73.318	89.0951	87.0305
			204.536	87.3115	92.9885	73.951	75.1358	73.3067	89.09	87.0286
			204.713	87.3088	92.9794	73.9371	75.1284	73.2955	89.0849	87.0268
			204.878	87.3061	92.9702	73.9231	75.121	73.2843	89.0797	87.025
			205.036	87.3033	92.9609	73.909	75.1137	73.2729	89.0748	87.0232
			205.205	87.3004	92.9512	73.8944	75.106	73.261	89.07	87.0214
			205.376	87.2973	92.9415	73.8798	75.0984	73.2492	89.065	87.0196
			205.545	87.2943	92.9318	73.865	75.0906	73.2373	89.0597	87.0178
			205.712	87.2913	92.9219	73.8502	75.0824	73.2253	89.0544	87.0159
			205.874	87.288	92.9114	73.8347	75.0736	73.2127	89.0494	87.014
			206.038	87.2851	92.9009	73.8193	75.0649	73.2001	89.044	87.0121
			206.207	87.2823	92.8903	73.8037	75.056	73.1874	89.0382	87.0102
			206.365	87.2793	92.8794	73.788	75.0471	73.1746	89.0326	87.0083
			206.544	87.2765	92.868	73.7716	75.0375	73.1611	89.0268	87.0062
			206.71	87.2734	92.8568	73.7552	75.0282	73.1477	89.0209	87.0043
			206.876	87.2704	92.8455	73.7388	75.0191	73.1343	89.0148	87.0023
			207.044	87.2674	92.8343	73.7222	75.0099	73.1208	89.0089	87.0003
			207.211	87.2641	92.8227	73.705	75.0008	73.1067	89.0026	86.9983
			207.372	87.261	92.811	73.6879	74.9916	73.0927	88.9962	86.9963
			207.544	87.2576	92.7994	73.6708	74.9824	73.0786	88.9899	86.9944
			207.708	87.2542	92.7878	73.6535	74.9732	73.0643	88.9836	86.9925
			207.872	87.2513	92.7758	73.6358	74.964	73.0496	88.9768	86.9908
			208.04	87.2484	92.7639	73.6181	74.9547	73.035	88.9704	86.9891
			208.203	87.2454	92.7519	73.6002	74.9454	73.0202	88.9641	86.9874
			208.382	87.2421	92.7399	73.5822	74.9361	73.0053	88.9576	86.9857
			208.547	87.2385	92.7273	73.5635	74.9265	72.9899	88.9511	86.9841
			208.713	87.235	92.7148	73.5449	74.9168	72.9745	88.9447	86.9823
			208.884	87.2316	92.7022	73.526	74.907	72.959	88.9382	86.9805
			209.059	87.2284	92.6896	73.507	74.897	72.9434	88.9314	86.9788
			209.222	87.2251	92.6765	73.4873	74.8866	72.927	88.9249	86.9769
			209.387	87.2218	92.6635	73.4678	74.8764	72.9107	88.9183	86.9751
			209.551	87.2183	92.6504	73.4481	74.8661	72.8942	88.9115	86.9734
			209.72	87.2148	92.6371	73.4283	74.8558	72.8777	88.9048	86.9716
			209.894	87.212	92.6235	73.4077	74.8451	72.8604	88.8978	86.9699
			210.064	87.2089	92.6097	73.3871	74.8343	72.8431	88.8906	86.9681
			210.227	87.2057	92.5957	73.3663	74.8234	72.8257	88.8834	86.9663
			210.391	87.2023	92.5817	73.3454	74.8124	72.8082	88.8759	86.9645
			210.556	87.1986	92.567	73.3238	74.8007	72.7898	88.868	86.962
			210.718	87.1951	92.5524	73.3025	74.7893	72.7716	88.8602	86.959
			210.886	87.1918	92.5378	73.281	74.7778	72.7532	88.8523	86.9556
			211.062	87.1886	92.523	73.2593	74.7661	72.7347	88.8443	86.952
			211.229	87.1848	92.5077	73.2371	74.7539	72.7155	88.8353	86.9476
			211.4	87.181	92.4924	73.2147	74.7418	72.6963	88.8263	86.9439
			211.561	87.1772	92.477	73.192	74.7295	72.6768	88.817	86.9404
			211.726	87.1736	92.4614	73.1691	74.717	72.6572	88.8077	86.9371
			211.892	87.1702	92.4452	73.1452	74.704	72.6367	88.7973	86.9343
			212.068	87.167	92.4291	73.1217	74.6911	72.6165	88.7877	86.9312
			212.226	87.1636	92.4129	73.098	74.6782	72.5961	88.7781	86.9276
			212.385	87.16	92.3965	73.0741	74.6651	72.5755	88.7685	86.9237
			212.556	87.1571	92.3796	73.0493	74.6516	72.5541	88.759	86.9199
			212.735	87.1539	92.3628	73.0245	74.6382	72.5327	88.7493	86.9161
			212.895	87.1507	92.3459	72.9994	74.6245	72.511	88.7396	86.9124
			213.058	87.1474	92.3289	72.9741	74.6107	72.4891	88.7298	86.9089
			213.231	87.1434	92.3114	72.9474	74.5964	72.4662	88.7195	86.9046
			213.392	87.1396	92.2941	72.9212	74.5821	72.4435	88.7092	86.9002
			213.565	87.1361	92.2766	72.8948	74.5677	72.4206	88.6989	86.8958
			213.732	87.1327	92.2591	72.8682	74.5533	72.3976	88.6884	86.8914
			213.902	87.1287	92.241	72.8409	74.5382	72.3736	88.6771	86.8869
			214.069	87.1248	92.2229	72.8137	74.5232	72.3498	88.666	86.8822
			214.235	87.1209	92.2047	72.7863	74.5082	72.3258	88.6545	86.8771
			214.408	87.1172	92.1862	72.7588	74.493	72.3016	88.6429	86.8721
			214.574	87.1136	92.1667	72.7305	74.4773	72.2763	88.6303	86.8674
			214.74	87.1098	92.1475	72.7024	74.4616	72.2512	88.6181	86.8627
			214.911	87.1059	92.1282	72.6742	74.4458	72.2259	88.6058	86.8577
			215.079	87.102	92.1088	72.646	74.4298	72.2004	88.5933	86.8523
			215.248	87.0986	92.0888	72.6171	74.4132	72.1737	88.5805	86.8473
			215.412	87.0952	92.0689	72.5883	74.3965	72.1472	88.5677	86.8425
			215.581	87.0914	92.0489	72.5593	74.3796	72.1203	88.5547	86.8377
			215.743	87.0874	92.0287	72.5301	74.3624	72.0932	88.5415	86.8327
			215.914	87.0837	92.0079	72.5003	74.3444	72.0647	88.5274	86.8272
			216.08	87.0801	91.9872	72.4705	74.3265	72.0363	88.5133	86.8219
			216.25	87.0766	91.9663	72.4406	74.3084	72.0076	88.499	86.8166
			216.422	87.0729	91.9454	72.4106	74.2901	71.9787	88.4846	86.8111
			216.584	87.0689	91.9238	72.3798	74.2713	71.9483	88.469	86.805
			216.737	87.0652	91.9024	72.3492	74.2526	71.9182	88.4537	86.7994
			216.914	87.0617	91.8809	72.3186	74.2338	71.8877	88.4382	86.7935
			217.084	87.0581	91.8591	72.2879	74.2147	71.8569	88.4225	86.7874
			217.248	87.0539	91.8369	72.2565	74.195	71.8248	88.4058	86.7815
			217.422	87.0499	91.8146	72.225	74.1752	71.7927	88.389	86.7753
			217.589	87.046	91.7921	72.1934	74.1552	71.7601	88.3721	86.7688
			217.755	87.0423	91.7696	72.1615	74.1352	71.7271	88.3549	86.7624
			217.92	87.038	91.7463	72.1286	74.1141	71.6922	88.3363	86.7556
			218.087	87.0339	91.7232	72.096	74.0932	71.6575	88.3178	86.7488
			218.26	87.03	91.6998	72.0632	74.0721	71.6223	88.299	86.7421
			218.42	87.0263	91.6763	72.0301	74.0508	71.5866	88.28	86.7351
			218.591	87.0222	91.6522	71.9963	74.0285	71.5486	88.2596	86.7277
			218.76	87.018	91.6281	71.9625	74.0062	71.5111	88.2392	86.7203
			218.929	87.0139	91.6038	71.9287	73.9835	71.4733	88.2185	86.7128
			219.089	87.01	91.5794	71.8948	73.9606	71.4351	88.1975	86.7053
			219.258	87.0055	91.5541	71.8605	73.9366	71.3953	88.1749	86.6972
			219.426	87.0012	91.5291	71.8265	73.9129	71.356	88.1527	86.6892
			219.596	86.997	91.5041	71.7926	73.8891	71.3164	88.13	86.6812
			219.764	86.9931	91.4789	71.7586	73.865	71.2766	88.1071	86.673
			219.927	86.9889	91.453	71.7247	73.8401	71.2355	88.0825	86.6645
			220.094	86.9846	91.4271	71.6906	73.8153	71.1943	88.0579	86.656
			220.269	86.9804	91.4011	71.6564	73.7902	71.1527	88.0328	86.6474
			220.432	86.9764	91.3748	71.6222	73.7649	71.1108	88.0072	86.6386
			220.603	86.9726	91.3478	71.5877	73.7385	71.0673	87.9796	86.6288
			220.768	86.9686	91.321	71.5532	73.7122	71.0243	87.9522	86.6191
			220.938	86.9646	91.2941	71.5188	73.6856	70.9814	87.9244	86.6094
			221.099	86.9607	91.267	71.4843	73.6588	70.9384	87.8961	86.5996
			221.265	86.957	91.2394	71.4499	73.6308	70.895	87.8655	86.5889
			221.434	86.953	91.2118	71.4154	73.6029	70.8521	87.8351	86.5785
			221.601	86.9489	91.184	71.3808	73.5746	70.8093	87.8041	86.5682
			221.771	86.945	91.156	71.3462	73.5461	70.7666	87.7725	86.5578
			221.937	86.9408	91.1273	71.3114	73.516	70.7245	87.7379	86.547
			222.092	86.9365	91.0986	71.2765	73.4861	70.6822	87.7035	86.5362
			222.271	86.9322	91.0696	71.2415	73.4557	70.64	87.6682	86.5251
			222.44	86.928	91.0405	71.2065	73.4251	70.5979	87.6323	86.5139
			222.605	86.9236	91.0105	71.1713	73.3928	70.5563	87.5927	86.5021
			222.77	86.9191	90.9807	71.1363	73.3608	70.5145	87.5536	86.4903
			222.94	86.9146	90.9509	71.1013	73.3284	70.4728	87.5135	86.4783
			223.105	86.9103	90.9209	71.0663	73.2958	70.4313	87.4725	86.4662
			223.274	86.9054	90.8902	71.0314	73.2617	70.39	87.427	86.4533
			223.438	86.9006	90.8596	70.9965	73.2276	70.3486	87.3818	86.4404
			223.606	86.896	90.8287	70.9616	73.1932	70.3072	87.3353	86.4274
			223.772	86.8915	90.7976	70.9268	73.1586	70.2659	87.2877	86.4143
			223.937	86.8865	90.7659	70.8921	73.1225	70.2248	87.2346	86.4004
			224.111	86.8818	90.7344	70.8576	73.0867	70.1838	87.1821	86.3866
			224.279	86.8771	90.7026	70.823	73.0507	70.1429	87.1281	86.3726
			224.444	86.8723	90.6706	70.7884	73.0143	70.1022	87.0728	86.3583
			224.609	86.8674	90.6379	70.7542	72.9768	70.062	87.0111	86.3433
			224.781	86.8626	90.6051	70.7199	72.9393	70.0217	86.9497	86.3281
			224.94	86.8577	90.5721	70.6856	72.9016	69.9816	86.8867	86.3128
			225.109	86.8526	90.539	70.6515	72.8637	69.9417	86.8223	86.2973
			225.284	86.8479	90.5052	70.6176	72.8247	69.9024	86.7499	86.2808
			225.441	86.8433	90.4718	70.5839	72.7861	69.8632	86.6781	86.2646
			225.603	86.8386	90.4385	70.5505	72.7473	69.8242	86.6043	86.2482
			225.773	86.834	90.4052	70.5173	72.7084	69.7854	86.5286	86.2317
			225.939	86.8298	90.3717	70.4848	72.6688	69.7473	86.4434	86.2144
			226.114	86.8253	90.338	70.4521	72.6291	69.7089	86.3586	86.1968
			226.286	86.8206	90.3042	70.4192	72.5892	69.6708	86.2708	86.1787
			226.445	86.8159	90.2702	70.3863	72.5491	69.6327	86.1807	86.1604
			226.611	86.8107	90.2352	70.3536	72.5079	69.5951	86.0778	86.1404
			226.779	86.8056	90.2003	70.3208	72.4669	69.5575	85.9759	86.1207
			226.957	86.8006	90.1651	70.2883	72.4258	69.5201	85.8705	86.1007
			227.117	86.7954	90.1298	70.2558	72.3847	69.4828	85.7623	86.0805
			227.281	86.79	90.0936	70.2237	72.3429	69.4464	85.639	86.059
			227.447	86.785	90.0578	70.1919	72.3013	69.4098	85.5171	86.0376
			227.616	86.7798	90.0218	70.1602	72.2597	69.3734	85.3915	86.0159
			227.782	86.7747	89.9857	70.1286	72.2179	69.3371	85.2624	85.994
			227.956	86.7697	89.949	70.0979	72.1757	69.3017	85.1161	85.9704
			228.118	86.7645	89.9122	70.0668	72.1335	69.266	84.9713	85.9468
			228.282	86.7593	89.8753	70.0358	72.0913	69.2304	84.822	85.9229
			228.455	86.7542	89.8382	70.0048	72.049	69.195	84.669	85.8988
			228.618	86.7488	89.8003	69.9739	72.0062	69.1601	84.4969	85.8725
			228.789	86.7436	89.7627	69.9431	71.9637	69.1252	84.327	85.8465
			228.951	86.7383	89.7251	69.9124	71.9213	69.0906	84.1528	85.8201
			229.113	86.733	89.6873	69.8818	71.8788	69.0561	83.9746	85.7933
			229.28	86.7277	89.6491	69.8515	71.8364	69.0224	83.7764	85.7644
			229.45	86.7223	89.6107	69.8213	71.7939	68.9884	83.5807	85.7355
			229.611	86.7168	89.5723	69.7911	71.7516	68.9546	83.3808	85.706
			229.786	86.7113	89.5337	69.7611	71.7093	68.9208	83.1772	85.6761
			229.953	86.7056	89.4945	69.7316	71.6671	68.8877	82.9538	85.6435
			230.121	86.7	89.4554	69.702	71.625	68.8545	82.7337	85.6113
			230.295	86.6944	89.4162	69.6726	71.5827	68.8213	82.5101	85.5786
			230.459	86.6887	89.3769	69.6433	71.5404	68.7883	82.2831	85.5453
			230.62	86.6831	89.3371	69.6144	71.4981	68.7558	82.0391	85.5094
			230.795	86.6774	89.2973	69.5855	71.4557	68.7233	81.7982	85.4737
			230.961	86.6715	89.2575	69.5568	71.4134	68.691	81.5545	85.4372
			231.133	86.6657	89.2176	69.5281	71.3711	68.6588	81.3082	85.4002
			231.295	86.6597	89.1772	69.5001	71.3286	68.6272	81.0486	85.3598
			231.46	86.6539	89.137	69.472	71.2865	68.5957	80.7921	85.3198
			231.63	86.6479	89.0967	69.4441	71.2445	68.5644	80.5341	85.2791
			231.795	86.642	89.0564	69.4162	71.2027	68.5331	80.2746	85.2377
			231.958	86.6359	89.0159	69.389	71.1614	68.5027	80.0072	85.1925
			232.129	86.6298	88.9753	69.3616	71.1199	68.4721	79.7424	85.1478
			232.293	86.6236	88.9345	69.3342	71.0785	68.4416	79.4775	85.1021
			232.463	86.6174	88.8936	69.307	71.0372	68.4112	79.2121	85.0556
			232.633	86.6111	88.8522	69.2799	70.9963	68.3813	78.9442	85.0046
			232.794	86.6048	88.8107	69.2529	70.9553	68.3513	78.6781	84.9539
			232.959	86.5984	88.7693	69.2259	70.9145	68.3215	78.4132	84.9019
			233.13	86.5921	88.7279	69.1991	70.8738	68.2917	78.1492	84.8491
			233.3	86.5858	88.6862	69.1728	70.8336	68.2627	77.8885	84.791
			233.47	86.5794	88.6449	69.1465	70.7935	68.2336	77.629	84.7338
			233.625	86.5729	88.6035	69.1204	70.7533	68.2046	77.3717	84.6752
			233.796	86.5665	88.5622	69.0944	70.7132	68.1757	77.1161	84.6156
			233.968	86.5598	88.521	69.0692	70.6736	68.1474	76.869	84.5505
			234.13	86.5532	88.4796	69.0437	70.6338	68.119	76.6212	84.4855
			234.299	86.5464	88.4382	69.0183	70.5941	68.0907	76.3758	84.4188
			234.457	86.5394	88.3968	68.993	70.5544	68.0625	76.1324	84.3508
			234.631	86.5321	88.3551	68.9682	70.5149	68.0348	75.8996	84.2755
			234.794	86.5249	88.3136	68.9433	70.4755	68.0071	75.666	84.2011
			234.973	86.5177	88.272	68.9185	70.4363	67.9796	75.4353	84.1248
			235.136	86.5106	88.2303	68.8938	70.3971	67.9521	75.207	84.047
			235.299	86.5033	88.1885	68.8696	70.3585	67.9251	74.9912	83.9607
			235.465	86.4961	88.1466	68.8453	70.3197	67.8979	74.7737	83.875
			235.631	86.4889	88.1048	68.821	70.2809	67.8708	74.5588	83.7869
			235.807	86.4817	88.0629	68.7968	70.242	67.8438	74.3464	83.6969
			235.972	86.4746	88.0207	68.7729	70.2035	67.817	74.1465	83.5964
			236.136	86.4675	87.9787	68.749	70.165	67.7903	73.9449	83.4967
			236.311	86.4604	87.9369	68.7251	70.1266	67.7637	73.7458	83.3944
			236.481	86.4533	87.895	68.7013	70.0884	67.7373	73.549	83.2897
			236.636	86.4461	87.8534	68.678	70.0506	67.7115	73.3643	83.1727
			236.795	86.4388	87.8117	68.6546	70.0127	67.6856	73.1777	83.0568
			236.973	86.4314	87.77	68.6313	69.975	67.6598	72.9934	82.9379
			237.136	86.424	87.7283	68.6081	69.9373	67.634	72.8113	82.8162
			237.306	86.4163	87.6865	68.5853	69.9	67.6088	72.6399	82.6806
			237.474	86.4087	87.6446	68.5623	69.8626	67.5835	72.4669	82.5464
			237.644	86.4011	87.6027	68.5394	69.8252	67.5582	72.2958	82.409
			237.805	86.3935	87.5609	68.5165	69.788	67.5331	72.1266	82.2685
			237.974	86.3858	87.5193	68.4941	69.7511	67.5084	71.9669	82.1128
			238.146	86.3783	87.4778	68.4719	69.7142	67.4837	71.8055	81.9586
			238.308	86.3706	87.4365	68.4497	69.6773	67.4593	71.6459	81.8008
			238.476	86.3629	87.3952	68.4276	69.6404	67.4349	71.4879	81.6401
			238.641	86.3552	87.3544	68.4062	69.6039	67.4111	71.3381	81.4634
			238.806	86.3473	87.3135	68.3845	69.5673	67.3871	71.187	81.2889
			238.974	86.3394	87.2726	68.3627	69.5306	67.363	71.0373	81.1113
			239.143	86.3314	87.2317	68.3411	69.494	67.3389	70.889	80.9307
			239.309	86.3232	87.1911	68.3197	69.4578	67.315	70.748	80.7352
			239.478	86.3151	87.1507	68.2985	69.4216	67.2912	70.6058	80.5421
			239.64	86.3071	87.1104	68.2774	69.3857	67.2675	70.4649	80.3463
			239.803	86.2992	87.0701	68.2563	69.3498	67.2439	70.3253	80.1479
			239.969	86.291	87.0303	68.2357	69.3145	67.2208	70.1919	79.9357
			240.147	86.2829	86.9904	68.215	69.279	67.1976	70.0575	79.7257
			240.325	86.2747	86.9505	68.1944	69.2436	67.1744	69.9243	79.5135
			240.489	86.2664	86.9106	68.1737	69.2082	67.1512	69.7922	79.2992
			240.654	86.2578	86.8708	68.1533	69.1728	67.1284	69.6657	79.0736
			240.817	86.2492	86.8312	68.1329	69.1374	67.1055	69.5386	78.8507
			240.982	86.2407	86.7917	68.1126	69.1022	67.0827	69.4127	78.6265
			241.146	86.2322	86.7523	68.0924	69.067	67.06	69.2878	78.4008
			241.314	86.2235	86.7133	68.0727	69.0322	67.0374	69.1688	78.1678
			241.485	86.2148	86.6744	68.0528	68.9974	67.0148	69.049	77.9365
			241.655	86.2062	86.6355	68.033	68.9626	66.9924	68.9303	77.7044
			241.815	86.1974	86.5966	68.0131	68.9279	66.97	68.8128	77.4715
			241.986	86.1884	86.5583	67.9933	68.8936	66.9478	68.7006	77.2343
			242.149	86.1793	86.5197	67.9735	68.859	66.9256	68.5875	76.9986
			242.317	86.1702	86.4812	67.9537	68.8244	66.9034	68.4754	76.763
			242.484	86.1609	86.4427	67.9338	68.7899	66.8813	68.3642	76.5273
			242.651	86.1513	86.4045	67.9143	68.7556	66.8595	68.2576	76.2908
			242.819	86.1419	86.3665	67.8949	68.7215	66.8378	68.1503	76.0551
			242.985	86.1325	86.3286	67.8756	68.6875	66.8162	68.0437	75.8198
			243.15	86.123	86.2908	67.8562	68.6535	66.7946	67.9379	75.5848
			243.322	86.1135	86.2537	67.8375	68.6202	66.7734	67.8358	75.3516
			243.489	86.104	86.2164	67.8185	68.5865	66.7521	67.733	75.1185
			243.656	86.0943	86.1791	67.7995	68.5527	66.7307	67.6306	74.8863
			243.82	86.0845	86.1421	67.7805	68.5191	66.7094	67.5288	74.6547
			243.983	86.0747	86.1058	67.7615	68.4856	66.6883	67.4296	74.4266
			244.145	86.0649	86.0695	67.7426	68.4523	66.6672	67.3298	74.1983
			244.323	86.0549	86.0334	67.7238	68.4192	66.6461	67.2305	73.971
			244.482	86.0448	85.9973	67.7051	68.3862	66.625	67.1318	73.7445
			244.647	86.0346	85.9621	67.6867	68.3537	66.6043	67.0356	73.5226
			244.826	86.0245	85.9266	67.6682	68.3211	66.5834	66.9395	73.3
			244.986	86.0142	85.8911	67.6497	68.2886	66.5624	66.8441	73.0783
			245.152	86.0039	85.8556	67.6312	68.2561	66.5414	66.7496	72.8576
			245.325	85.9933	85.8202	67.613	68.224	66.5204	66.6587	72.6415
			245.493	85.9828	85.7849	67.5948	68.1918	66.4995	66.5674	72.425
			245.658	85.9722	85.7498	67.5764	68.1597	66.4786	66.4767	72.2096
			245.825	85.9616	85.7147	67.5579	68.1275	66.4577	66.3866	71.9951
			245.986	85.9506	85.68	67.5397	68.0957	66.437	66.2999	71.7856
			246.154	85.9396	85.6453	67.5214	68.0637	66.4163	66.2122	71.5754
			246.332	85.9285	85.6108	67.503	68.0317	66.3957	66.1245	71.3661
			246.499	85.9174	85.5764	67.4846	67.9998	66.3752	66.0371	71.1577
			246.667	85.906	85.5424	67.4664	67.968	66.3548	65.9513	70.9541
			246.824	85.8948	85.5085	67.4483	67.9364	66.3343	65.865	70.7499
			246.99	85.8836	85.4747	67.4303	67.905	66.3139	65.7789	70.5468
			247.156	85.8723	85.4411	67.4124	67.8737	66.2934	65.6932	70.3446
			247.325	85.8613	85.4085	67.395	67.8431	66.2733	65.6091	70.1473
			247.495	85.8501	85.3758	67.3775	67.8126	66.2533	65.5253	69.9492
			247.654	85.8389	85.3433	67.3601	67.7822	66.2334	65.4423	69.7519
			247.825	85.8277	85.311	67.3427	67.7519	66.2134	65.3598	69.5556
			247.994	85.8163	85.2798	67.3256	67.7223	66.1938	65.2803	69.3637
			248.162	85.8047	85.248	67.3082	67.6924	66.1739	65.2005	69.171
			248.328	85.7929	85.2161	67.2908	67.6625	66.1539	65.1213	68.9789
			248.497	85.7811	85.1843	67.2734	67.6327	66.134	65.0429	68.7878
			248.667	85.7688	85.1529	67.2561	67.6032	66.114	64.9677	68.6008
			248.831	85.7567	85.1215	67.2389	67.5737	66.0941	64.8921	68.4135
			248.994	85.7446	85.0902	67.2218	67.5444	66.0742	64.8172	68.2269
			249.164	85.7325	85.0592	67.2048	67.5152	66.0543	64.7429	68.0411
			249.338	85.7201	85.0287	67.1882	67.4862	66.0346	64.6715	67.8592
			249.5	85.7077	84.9982	67.1713	67.457	66.0149	64.5992	67.6762
			249.659	85.6953	84.9677	67.1544	67.4277	65.9952	64.5269	67.4939
			249.828	85.6828	84.9373	67.1375	67.3984	65.9754	64.4546	67.3124
			249.993	85.6699	84.9072	67.1204	67.3691	65.9556	64.3831	67.1339
			250.159	85.6571	84.8771	67.1033	67.3401	65.9358	64.3111	66.9554
			250.329	85.6443	84.847	67.0861	67.3112	65.9161	64.239	66.7779
			250.498	85.6314	84.817	67.069	67.2824	65.8963	64.1669	66.6014
			250.671	85.6184	84.7874	67.0517	67.2543	65.8766	64.0948	66.429
			250.833	85.6055	84.758	67.0347	67.2261	65.8571	64.0231	66.2561
			251.001	85.5925	84.7287	67.0177	67.198	65.8375	63.9517	66.0841
			251.161	85.5795	84.6995	67.0008	67.17	65.8179	63.8805	65.9128
			251.329	85.5663	84.671	66.9841	67.1424	65.7985	63.8108	65.7455
			251.496	85.553	84.6423	66.9672	67.1145	65.7788	63.7412	65.5774
			251.667	85.5396	84.6135	66.9503	67.0866	65.7592	63.6722	65.4099
			251.836	85.5262	84.5849	66.9333	67.0588	65.7394	63.6037	65.2432
			252.002	85.5125	84.5567	66.9163	67.0311	65.7196	63.5375	65.08
			252.164	85.4988	84.5286	66.8994	67.0035	65.6998	63.4712	64.9166
			252.331	85.4851	84.5006	66.8824	66.9759	65.6801	63.4056	64.754
			252.491	85.4713	84.4726	66.8654	66.9483	65.6603	63.3405	64.5922
			252.661	85.4572	84.4453	66.8485	66.921	65.6405	63.2779	64.4344
			252.834	85.4431	84.4177	66.8315	66.8937	65.6207	63.2144	64.2759
			252.996	85.4288	84.3899	66.8145	66.8663	65.6008	63.1512	64.1182
			253.161	85.4145	84.3621	66.7976	66.8391	65.5809	63.0882	63.9612
			253.33	85.3998	84.3343	66.7806	66.812	65.5609	63.0265	63.808
			253.495	85.3852	84.3067	66.7638	66.785	65.5411	62.9646	63.6544
			253.661	85.3706	84.2794	66.7469	66.7581	65.5212	62.9027	63.5017
			253.825	85.356	84.2522	66.7302	66.7313	65.5015	62.8408	63.3499
			253.993	85.3413	84.2256	66.7138	66.7051	65.4818	62.7798	63.2024
			254.158	85.3267	84.1989	66.6972	66.6788	65.4621	62.7188	63.0544
			254.329	85.312	84.1723	66.6807	66.6526	65.4424	62.658	62.9073
			254.495	85.2972	84.1459	66.664	66.6264	65.4226	62.5974	62.7611
			254.661	85.282	84.1197	66.6475	66.6006	65.4028	62.5378	62.6191
			254.827	85.2667	84.0933	66.6309	66.5747	65.3829	62.4785	62.4764
			254.995	85.2513	84.0669	66.6142	66.5488	65.363	62.4197	62.3346
			255.161	85.2359	84.0406	66.5974	66.5229	65.343	62.3614	62.1937
			255.33	85.22	84.0143	66.5805	66.4974	65.323	62.3053	62.0569
			255.491	85.2044	83.9883	66.5637	66.4718	65.3031	62.2493	61.9196
			255.665	85.1889	83.9624	66.5469	66.4464	65.2833	62.1939	61.7832
			255.832	85.1733	83.9367	66.5301	66.4211	65.2635	62.1389	61.6477
			256	85.1577	83.9114	66.5132	66.3962	65.2438	62.0868	61.5165
			256.169	85.142	83.8857	66.4962	66.3711	65.224	62.034	61.3847
			256.327	85.1263	83.86	66.4792	66.3459	65.2041	61.9815	61.2537
			256.498	85.1105	83.8343	66.4622	66.3207	65.1843	61.9293	61.1235
			256.662	85.0943	83.8086	66.445	66.2956	65.1644	61.8791	60.9975
			256.83	85.0783	83.783	66.428	66.2706	65.1446	61.8288	60.871
			256.996	85.0623	83.7575	66.4111	66.2457	65.1249	61.7789	60.7454
			257.17	85.0464	83.732	66.3943	66.2208	65.1052	61.7294	60.6206
			257.333	85.0303	83.707	66.3775	66.1961	65.0856	61.6818	60.5
			257.501	85.0141	83.682	66.3608	66.1715	65.0659	61.6338	60.3788
			257.67	84.9977	83.6571	66.3439	66.1469	65.0461	61.586	60.2584
			257.839	84.9812	83.6323	66.3271	66.1223	65.0263	61.5386	60.1387
			257.997	84.9644	83.6078	66.3102	66.0979	65.0063	61.4925	60.023
			258.162	84.9475	83.5832	66.2931	66.0734	64.9862	61.446	59.9067
			258.329	84.9306	83.5585	66.2758	66.0489	64.966	61.3996	59.7914
			258.499	84.9138	83.5339	66.2585	66.0245	64.9458	61.3534	59.6769
			258.667	84.8967	83.5093	66.2412	66.0001	64.9253	61.308	59.5666
			258.835	84.8799	83.4849	66.2241	65.9758	64.9051	61.2624	59.4557
			259.006	84.8631	83.4607	66.207	65.9516	64.8849	61.217	59.3457
			259.17	84.8463	83.4366	66.19	65.9274	64.8647	61.1717	59.2364
			259.335	84.8296	83.4127	66.173	65.9034	64.8444	61.1268	59.1313
			259.499	84.8126	83.3885	66.1559	65.8792	64.8241	61.0817	59.0255
			259.666	84.7955	83.3644	66.1388	65.8549	64.8037	61.0366	58.9204
			259.829	84.7784	83.3401	66.1217	65.8307	64.7833	60.9915	58.816
			260	84.7607	83.3158	66.1045	65.8063	64.7627	60.9469	58.7156
			260.166	84.7433	83.2916	66.0875	65.7823	64.7421	60.9026	58.6147
			260.337	84.7259	83.2676	66.0704	65.7584	64.7215	60.8588	58.5147
			260.507	84.7086	83.2436	66.0534	65.7346	64.7011	60.8152	58.4156
			260.67	84.6912	83.2198	66.0365	65.7111	64.6806	60.7731	58.3207
			260.839	84.6739	83.1959	66.0195	65.6875	64.6601	60.7307	58.2252
			260.999	84.6564	83.1719	66.0026	65.6638	64.6395	60.6884	58.1307
			261.169	84.6389	83.1479	65.9856	65.6401	64.6189	60.6463	58.037
			261.335	84.6212	83.1238	65.9683	65.6163	64.5982	60.6048	57.9471
			261.508	84.6034	83.0997	65.9509	65.5925	64.5774	60.5628	57.8565
			261.671	84.5856	83.0756	65.9336	65.5687	64.5565	60.5207	57.7665
			261.833	84.5676	83.0514	65.9164	65.545	64.5357	60.4786	57.6772
			262.006	84.5494	83.0273	65.8991	65.5213	64.5148	60.4364	57.5914
			262.174	84.5313	83.0035	65.882	65.4978	64.4939	60.3945	57.5051
			262.338	84.5131	82.9798	65.865	65.4742	64.473	60.3528	57.4196
			262.499	84.4948	82.9561	65.8479	65.4506	64.452	60.3113	57.3346
			262.669	84.4763	82.9327	65.8311	65.4273	64.4312	60.2704	57.2531
			262.84	84.4578	82.9089	65.814	65.4036	64.4101	60.2295	57.171
			263.001	84.4392	82.885	65.7969	65.3798	64.389	60.1889	57.0895
			263.166	84.4205	82.8611	65.7797	65.356	64.368	60.1485	57.0085
			263.331	84.4016	82.8368	65.7622	65.3319	64.3468	60.1091	56.9306
			263.495	84.3828	82.8127	65.7449	65.3082	64.3258	60.0698	56.8524
			263.661	84.3641	82.7887	65.7275	65.2845	64.3047	60.0308	56.7749
			263.838	84.3454	82.7647	65.7102	65.2608	64.2837	59.992	56.6979
			263.996	84.3267	82.7409	65.6929	65.2372	64.2628	59.9546	56.6239
			264.162	84.3078	82.7172	65.6755	65.2134	64.2418	59.9169	56.5495
			264.336	84.2889	82.6934	65.6581	65.1896	64.2206	59.8794	56.4757
			264.495	84.2698	82.6696	65.6406	65.1657	64.1994	59.8421	56.4024
			264.673	84.2503	82.646	65.6231	65.1415	64.178	59.8056	56.3317
			264.838	84.2308	82.6222	65.6056	65.1175	64.1567	59.7691	56.2609
			265	84.2113	82.5984	65.5881	65.0937	64.1353	59.7327	56.1908
			265.162	84.1917	82.5746	65.5705	65.0699	64.1138	59.6966	56.1213
			265.332	84.1717	82.5509	65.553	65.0464	64.0923	59.6613	56.0548
			265.497	84.1519	82.5273	65.5355	65.0229	64.0708	59.6259	55.9879
			265.668	84.132	82.5036	65.5181	64.9995	64.0492	59.5906	55.9215
			265.835	84.112	82.4799	65.5005	64.9759	64.0275	59.5553	55.8557
			265.994	84.0918	82.4564	65.4828	64.9524	64.0055	59.5206	55.7924
			266.172	84.0715	82.4326	65.4651	64.9286	63.9834	59.4857	55.7286
			266.326	84.051	82.4088	65.4472	64.9048	63.9611	59.4508	55.6653
			266.5	84.0305	82.3849	65.4293	64.881	63.9388	59.4161	55.6024
			266.662	84.0097	82.3608	65.4109	64.8569	63.916	59.3817	55.5416
			266.836	83.989	82.3368	65.3929	64.8331	63.8935	59.3476	55.4807
			266.996	83.9683	82.3127	65.3749	64.8095	63.8711	59.3136	55.4204
			267.166	83.9476	82.2887	65.357	64.7859	63.8486	59.2798	55.3605
			267.335	83.9268	82.2646	65.339	64.7626	63.8262	59.2467	55.3029
			267.504	83.9058	82.2404	65.3209	64.7391	63.8037	59.2134	55.2448
			267.669	83.8847	82.2162	65.3027	64.7153	63.7811	59.18	55.1871
			267.834	83.8636	82.1919	65.2845	64.6915	63.7585	59.1467	55.1297
			267.999	83.842	82.1673	65.2659	64.6673	63.7357	59.1136	55.0742
			268.165	83.8203	82.1426	65.2473	64.6431	63.7129	59.0805	55.0185
			268.338	83.7986	82.118	65.2286	64.619	63.6902	59.0476	54.9632
			268.505	83.777	82.0933	65.21	64.5948	63.6676	59.0148	54.9084
			268.671	83.755	82.0687	65.1911	64.5704	63.645	58.9828	54.8557
			268.836	83.7331	82.0443	65.1723	64.5461	63.6224	58.9508	54.8027
			268.998	83.7111	82.0198	65.1535	64.5219	63.5998	58.9188	54.75
			269.169	83.6891	81.9953	65.1346	64.4977	63.5772	58.8868	54.6978
			269.334	83.6668	81.971	65.1157	64.4735	63.5547	58.8556	54.6474
			269.498	83.6445	81.9464	65.0966	64.4491	63.5319	58.8241	54.5966
			269.661	83.622	81.9218	65.0775	64.4248	63.5091	58.7927	54.546
			269.839	83.5994	81.897	65.0584	64.4003	63.4862	58.7614	54.4958
			270.004	83.5765	81.8718	65.0391	64.3757	63.4631	58.7303	54.4471
			270.163	83.5537	81.8468	65.02	64.3512	63.4401	58.6993	54.3984
			270.326	83.5309	81.8218	65.0011	64.3267	63.417	58.6685	54.3501
			270.494	83.508	81.7968	64.9823	64.3023	63.3939	58.6379	54.3021
			270.658	83.4847	81.7718	64.9637	64.2776	63.3708	58.6078	54.2559
			270.828	83.4614	81.7467	64.945	64.2529	63.3477	58.5775	54.2092
			270.993	83.438	81.7216	64.9263	64.2281	63.3246	58.5474	54.1629
			271.169	83.4145	81.6963	64.9077	64.2034	63.3015	58.5172	54.1168
			271.327	83.3901	81.6707	64.8889	64.1782	63.278	58.4873	54.0719
			271.497	83.3661	81.6451	64.87	64.1531	63.2544	58.4573	54.027
			271.669	83.342	81.6195	64.8512	64.1281	63.2308	58.4274	53.9823
			271.834	83.3178	81.5939	64.8323	64.1031	63.2072	58.3977	53.938
			271.996	83.2935	81.568	64.8134	64.0781	63.1833	58.3681	53.8951
			272.165	83.2693	81.5425	64.7946	64.0532	63.1597	58.3387	53.8521
			272.328	83.245	81.5169	64.7759	64.0282	63.1362	58.3094	53.8095
			272.496	83.2205	81.4914	64.757	64.0032	63.1127	58.2803	53.7671
			272.658	83.1958	81.466	64.7383	63.9783	63.0893	58.2514	53.726
			272.83	83.171	81.4403	64.7193	63.9532	63.0657	58.2223	53.6846
			272.996	83.146	81.4145	64.7001	63.9279	63.0419	58.1931	53.6434
			273.159	83.1208	81.3886	64.6807	63.9026	63.0181	58.164	53.6024
			273.327	83.0949	81.3623	64.6607	63.877	62.9939	58.1349	53.5625
			273.482	83.0693	81.3363	64.6409	63.8515	62.97	58.1059	53.5226
			273.655	83.0438	81.3103	64.6212	63.8259	62.946	58.0772	53.483
			273.82	83.0183	81.2843	64.6014	63.8003	62.9221	58.0487	53.4436
			273.991	82.9925	81.2583	64.5815	63.7748	62.8982	58.0207	53.4059
			274.156	82.9667	81.2323	64.5616	63.7493	62.8742	57.9925	53.3679
			274.326	82.9407	81.2062	64.5418	63.7237	62.8502	57.9643	53.3299
			274.491	82.9146	81.1799	64.522	63.6981	62.8262	57.9361	53.2921
			274.658	82.888	81.1533	64.5021	63.6725	62.8019	57.908	53.2555
			274.822	82.8613	81.1267	64.4822	63.6467	62.7776	57.8797	53.2185
			274.988	82.8344	81.1	64.4623	63.6208	62.7532	57.8514	53.1817
			275.152	82.8073	81.0733	64.4423	63.5949	62.7287	57.8232	53.145
			275.318	82.7797	81.0462	64.4222	63.5687	62.7039	57.795	53.1091
			275.496	82.7524	81.0193	64.4021	63.5426	62.6793	57.7672	53.0733
			275.654	82.7251	80.9924	64.382	63.5165	62.6546	57.7395	53.0378
			275.816	82.6976	80.9655	64.3618	63.4903	62.6298	57.712	53.0024
			275.981	82.6698	80.9383	64.3416	63.464	62.6049	57.6851	52.968
			276.151	82.6419	80.911	64.3214	63.4375	62.58	57.6579	52.9332
			276.322	82.6138	80.8836	64.301	63.4111	62.555	57.6306	52.8986
			276.481	82.5856	80.8561	64.2806	63.3847	62.5299	57.6034	52.8641
			276.647	82.5569	80.8282	64.26	63.3579	62.5047	57.5764	52.8302
			276.823	82.5285	80.8005	64.2395	63.3314	62.4796	57.5495	52.7965
			276.981	82.5001	80.7729	64.219	63.3051	62.4546	57.5227	52.763
			277.151	82.4717	80.7453	64.1986	63.2788	62.4296	57.496	52.7298
			277.321	82.4433	80.7179	64.1783	63.2525	62.4047	57.4698	52.6977
			277.479	82.4147	80.6905	64.1581	63.2261	62.3797	57.4435	52.6654
			277.648	82.3859	80.6628	64.1378	63.1996	62.3546	57.4172	52.6332
			277.813	82.357	80.6351	64.1176	63.1731	62.3295	57.3911	52.601
			277.982	82.3276	80.6071	64.0972	63.1464	62.3041	57.3655	52.5696
			278.146	82.2981	80.579	64.0768	63.1195	62.2787	57.3401	52.5379
			278.322	82.2686	80.5507	64.0562	63.0927	62.2531	57.315	52.5063
			278.486	82.2389	80.5223	64.0355	63.0658	62.2276	57.29	52.4749
			278.653	82.2086	80.4934	64.0145	63.0388	62.2017	57.2657	52.4442
			278.816	82.1787	80.4649	63.9936	63.0119	62.176	57.2411	52.4135
			278.984	82.1486	80.4363	63.9728	62.985	62.1504	57.2164	52.3831
			279.146	82.1185	80.4077	63.9518	62.9581	62.1247	57.1915	52.3528
			279.32	82.0881	80.379	63.9307	62.9311	62.099	57.1664	52.3235
			279.482	82.0575	80.3502	63.9095	62.9039	62.0732	57.141	52.2938
			279.648	82.0268	80.3214	63.8884	62.8765	62.0473	57.1154	52.2641
			279.815	81.9959	80.2927	63.8673	62.8489	62.0214	57.0897	52.2346
			279.975	81.9643	80.2636	63.8459	62.8209	61.9952	57.0635	52.2056
			280.154	81.933	80.2347	63.8247	62.7932	61.9692	57.0378	52.1766
			280.316	81.9016	80.2058	63.8036	62.7657	61.9432	57.0124	52.1478
			280.477	81.8703	80.177	63.7824	62.7381	61.9173	56.9871	52.1193
			280.646	81.8386	80.1482	63.7612	62.7107	61.8915	56.9624	52.0919
			280.808	81.8069	80.1195	63.7399	62.6832	61.8656	56.9376	52.0643
			280.975	81.7752	80.0908	63.7185	62.6557	61.8397	56.9127	52.0366
			281.145	81.7434	80.0622	63.6971	62.6282	61.8137	56.8879	52.009
			281.312	81.7112	80.0334	63.6753	62.6007	61.7876	56.8632	51.982
			281.478	81.679	80.0045	63.6535	62.573	61.7614	56.8382	51.9547
			281.644	81.6468	79.9755	63.6318	62.5453	61.7351	56.8131	51.9273
			281.811	81.6146	79.9465	63.61	62.5174	61.7087	56.788	51.9001
			281.974	81.5822	79.9172	63.5881	62.4894	61.682	56.7628	51.8731
			282.148	81.5498	79.8879	63.5662	62.4616	61.6554	56.7379	51.8464
			282.312	81.5173	79.8587	63.5443	62.4338	61.629	56.7131	51.8199
			282.469	81.4848	79.8293	63.5223	62.406	61.6025	56.6883	51.7935
			282.636	81.4522	79.7999	63.5	62.3782	61.5759	56.6642	51.768
			282.811	81.4195	79.7704	63.4778	62.3503	61.5493	56.6399	51.7421
			282.978	81.3865	79.7408	63.4555	62.3224	61.5227	56.6155	51.7163
			283.139	81.3534	79.7111	63.4332	62.2944	61.496	56.5913	51.6906
			283.305	81.3198	79.6812	63.4105	62.2662	61.469	56.5673	51.6652
			283.475	81.2863	79.6515	63.3881	62.238	61.4423	56.5435	51.6398
			283.643	81.2526	79.6218	63.3657	62.2099	61.4155	56.5198	51.6147
			283.81	81.2188	79.5921	63.3434	62.1819	61.3888	56.4963	51.5897
			283.974	81.1846	79.5625	63.3213	62.1539	61.3621	56.4732	51.5654
			284.137	81.1505	79.5329	63.2991	62.1259	61.3355	56.4501	51.5411
			284.31	81.1164	79.5032	63.277	62.0978	61.3087	56.4268	51.5169
			284.468	81.0822	79.4735	63.2548	62.0697	61.2818	56.4035	51.4929
			284.631	81.0474	79.4436	63.2328	62.0416	61.2548	56.3803	51.4695
			284.798	81.0125	79.4137	63.2107	62.0134	61.2277	56.3569	51.4457
			284.971	80.9776	79.3837	63.1885	61.9852	61.2005	56.3334	51.4221
			285.141	80.9426	79.3538	63.1662	61.957	61.1732	56.3099	51.3985
			285.298	80.9069	79.3236	63.1438	61.9287	61.1455	56.2864	51.3753
			285.466	80.8714	79.2937	63.1214	61.9005	61.118	56.2632	51.3523
			285.63	80.8361	79.2638	63.099	61.8724	61.0907	56.2402	51.3296
			285.801	80.8007	79.2339	63.0766	61.8442	61.0634	56.2173	51.3069
			285.963	80.7652	79.2041	63.0542	61.8161	61.036	56.195	51.285
			286.13	80.7296	79.1742	63.0317	61.7879	61.0086	56.1725	51.2627
			286.298	80.6939	79.1442	63.0092	61.7595	60.9811	56.1498	51.2402
			286.467	80.6581	79.1142	62.9866	61.7311	60.9535	56.1272	51.2179
			286.632	80.6218	79.0838	62.9638	61.7022	60.9258	56.1045	51.1956
			286.798	80.5856	79.0536	62.941	61.6734	60.8982	56.0816	51.1733
			286.966	80.5494	79.0235	62.9182	61.6445	60.8704	56.0588	51.1511
			287.135	80.5132	78.9933	62.8954	61.6156	60.8426	56.0359	51.129
			287.297	80.4768	78.9632	62.8727	61.5865	60.8147	56.0132	51.1073
			287.46	80.4406	78.9332	62.8502	61.5577	60.7868	55.9907	51.0856
			287.631	80.4044	78.9033	62.8276	61.529	60.7589	55.9683	51.0641
			287.797	80.3682	78.8734	62.805	61.5003	60.7309	55.9459	51.0427
			287.968	80.3319	78.8438	62.7825	61.4719	60.7026	55.9239	51.0217
			288.137	80.2953	78.8138	62.7596	61.4434	60.6743	55.9017	51.0004
			288.297	80.2587	78.7837	62.7367	61.4148	60.646	55.8793	50.9793
			288.464	80.2219	78.7535	62.7137	61.3863	60.6177	55.857	50.9582
			288.625	80.1843	78.7229	62.6902	61.3576	60.5889	55.8344	50.9372
			288.793	80.1471	78.6926	62.667	61.3289	60.5603	55.812	50.9163
			288.961	80.1099	78.6623	62.6438	61.3002	60.5317	55.7897	50.8955
			289.13	80.0728	78.632	62.6207	61.2714	60.5032	55.7674	50.875
			289.295	80.0356	78.6019	62.5979	61.2428	60.4747	55.7455	50.8549
			289.463	79.9985	78.5718	62.5748	61.2143	60.4462	55.7235	50.8348
			289.626	79.9614	78.5417	62.5517	61.1858	60.4176	55.7015	50.8148
			289.79	79.9242	78.5116	62.5285	61.1573	60.389	55.6796	50.7948
			289.959	79.8871	78.4816	62.5051	61.1289	60.3603	55.658	50.775
			290.121	79.8499	78.4515	62.4817	61.1002	60.3315	55.6363	50.755
			290.291	79.8126	78.4213	62.4581	61.0715	60.3026	55.6146	50.7352
			290.455	79.7753	78.391	62.4343	61.0428	60.2737	55.5929	50.7153
			290.62	79.738	78.3606	62.4103	61.0141	60.2446	55.5713	50.6955
			290.785	79.7009	78.3304	62.3865	60.9856	60.2157	55.5498	50.6759
			290.952	79.6638	78.3004	62.3627	60.9572	60.1869	55.5284	50.6564
			291.122	79.6268	78.2705	62.339	60.9289	60.1581	55.5072	50.637
			291.287	79.5901	78.2407	62.3154	60.9009	60.1295	55.4861	50.6181
			291.453	79.5531	78.2109	62.2917	60.8726	60.1007	55.465	50.599
			291.614	79.5161	78.181	62.268	60.8441	60.0718	55.4439	50.58
			291.794	79.479	78.1511	62.2443	60.8156	60.0428	55.4229	50.561
			291.955	79.4415	78.121	62.2205	60.7868	60.0137	55.4018	50.5421
			292.122	79.4041	78.091	62.1967	60.7582	59.9846	55.3806	50.5232
			292.291	79.3667	78.061	62.1729	60.7296	59.9554	55.3595	50.5043
			292.455	79.3294	78.0311	62.1491	60.7012	59.9263	55.3384	50.4855
			292.624	79.2919	78.0014	62.1253	60.6729	59.8972	55.3171	50.4669
			292.789	79.2545	77.9717	62.1014	60.6447	59.8681	55.296	50.4483
			292.95	79.2172	77.9421	62.0773	60.6163	59.8389	55.2749	50.4297
			293.118	79.1798	77.9124	62.0533	60.588	59.8097	55.2537	50.4111
			293.291	79.1426	77.8829	62.0289	60.5599	59.7804	55.2324	50.3928
			293.455	79.1053	77.8532	62.0046	60.5316	59.7511	55.211	50.3744
			293.627	79.0681	77.8235	61.9803	60.5033	59.7217	55.1897	50.356
			293.795	79.0309	77.7938	61.956	60.4748	59.6923	55.1684	50.3377
			293.955	78.9939	77.764	61.9319	60.4464	59.6631	55.1471	50.3198
			294.121	78.9571	77.7347	61.9081	60.4182	59.634	55.1261	50.3019
			294.291	78.9204	77.7057	61.8845	60.39	59.6051	55.1054	50.2843
			294.454	78.8839	77.6768	61.8611	60.362	59.5763	55.085	50.2668
			294.618	78.8481	77.6487	61.8387	60.3346	59.5481	55.0653	50.25
			294.789	78.812	77.6202	61.8159	60.307	59.5196	55.0453	50.233
			294.947	78.776	77.5917	61.7931	60.2795	59.4912	55.0252	50.216
			295.113	78.7401	77.5631	61.7704	60.252	59.4628	55.0052	50.199
			295.278	78.7044	77.5344	61.7478	60.2246	59.4343	54.9852	50.1822
			295.445	78.6686	77.5054	61.7249	60.1968	59.4057	54.9649	50.1651
			295.614	78.6327	77.4764	61.7018	60.1691	59.3771	54.9446	50.148
			295.78	78.5968	77.4474	61.6787	60.1413	59.3484	54.9243	50.1309
			295.947	78.5609	77.418	61.6553	60.1132	59.3195	54.9036	50.1137
			296.111	78.5251	77.3891	61.6322	60.0854	59.2907	54.8832	50.0966
			296.273	78.4893	77.3602	61.6091	60.0577	59.2619	54.8627	50.0796
			296.44	78.4534	77.3314	61.5859	60.03	59.233	54.8422	50.0626
			296.609	78.4178	77.303	61.5628	60.0026	59.2041	54.822	50.0459
			296.774	78.3821	77.2745	61.5395	59.9751	59.1753	54.8016	50.0289
			296.944	78.3465	77.2459	61.5162	59.9475	59.1464	54.7812	50.012
			297.104	78.311	77.2174	61.4929	59.9198	59.1177	54.7608	49.995
			297.269	78.2757	77.1891	61.4693	59.8922	59.0888	54.7405	49.978
			297.433	78.2404	77.1608	61.446	59.8647	59.06	54.7203	49.9611
			297.603	78.2054	77.1326	61.4229	59.8372	59.0313	54.7003	49.9444
			297.77	78.1704	77.1044	61.3999	59.8098	59.0027	54.6802	49.9278
			297.93	78.1361	77.0767	61.3773	59.7825	58.9744	54.6606	49.9117
			298.097	78.1016	77.0488	61.3549	59.7553	58.9461	54.6409	49.8956
			298.261	78.0671	77.021	61.3325	59.7281	58.9178	54.6211	49.8795
			298.432	78.0328	76.9932	61.3103	59.7009	58.8894	54.6014	49.8633
			298.596	77.9986	76.9655	61.2887	59.6738	58.8613	54.5816	49.8476
			298.763	77.9642	76.9378	61.2669	59.6467	58.833	54.5617	49.8317
			298.932	77.9298	76.9102	61.2451	59.6196	58.8045	54.5417	49.8157
			299.101	77.8955	76.8826	61.2232	59.5926	58.7761	54.5216	49.7997
			299.268	77.8612	76.8552	61.2017	59.5659	58.7474	54.5016	49.7835
			299.436	77.8271	76.828	61.1801	59.5393	58.7189	54.4819	49.7676
			299.6	77.7933	76.801	61.1586	59.5128	58.6905	54.4622	49.7517
			299.766	77.7595	76.774	61.1372	59.4865	58.6623	54.4426	49.7359
			299.93	77.7262	76.7474	61.1158	59.4606	58.6342	54.4235	49.7204
			300.095	77.6926	76.7206	61.0944	59.4343	58.606	54.4042	49.7048
			300.269	77.6589	76.6938	61.0728	59.4079	58.5777	54.3848	49.6892
			300.434	77.6252	76.667	61.0513	59.3816	58.5493	54.3654	49.6736
			300.598	77.5914	76.64	61.0294	59.3549	58.521	54.3457	49.6582
			300.762	77.5577	76.6131	61.0076	59.3284	58.4926	54.3259	49.6425
			300.927	77.5241	76.5864	60.9858	59.302	58.4642	54.3061	49.6268
			301.09	77.4905	76.5597	60.964	59.2758	58.436	54.2863	49.6111
			301.259	77.457	76.5332	60.9423	59.2497	58.408	54.2664	49.5955
			301.421	77.4238	76.507	60.9207	59.224	58.3802	54.2467	49.5803
			301.595	77.3906	76.481	60.8991	59.1984	58.3525	54.2271	49.5653
			301.764	77.3576	76.4552	60.8775	59.173	58.325	54.2075	49.5504
			301.927	77.3249	76.4299	60.8562	59.1485	58.2981	54.1881	49.5361
			302.089	77.292	76.4043	60.8346	59.1236	58.2709	54.1684	49.5214
			302.255	77.2591	76.3786	60.813	59.0986	58.2437	54.1485	49.5066
			302.422	77.2261	76.3531	60.7913	59.0737	58.2164	54.1285	49.4919
			302.588	77.193	76.3274	60.7695	59.0488	58.1892	54.1081	49.477
			302.753	77.1599	76.3017	60.7478	59.024	58.1619	54.0878	49.4622
			302.922	77.1269	76.2761	60.7264	58.999	58.1348	54.0676	49.4473
			303.085	77.0939	76.2505	60.705	58.9742	58.1078	54.0474	49.4324
			303.246	77.061	76.2253	60.6844	58.9496	58.081	54.0274	49.4175
			303.407	77.0283	76.2002	60.6637	58.9251	58.0544	54.0076	49.4027
			303.576	76.9958	76.1752	60.6433	58.9007	58.0278	53.9879	49.3881
			303.749	76.9634	76.1503	60.623	58.8765	58.0014	53.9683	49.3735
			303.908	76.9316	76.1257	60.6034	58.8527	57.9756	53.9493	49.3591
			304.078	76.8996	76.101	60.5833	58.8287	57.9496	53.93	49.3444
			304.242	76.8677	76.0763	60.5631	58.8046	57.9236	53.9106	49.3296
			304.413	76.8358	76.0517	60.543	58.7804	57.8977	53.8912	49.3148
			304.572	76.8044	76.0271	60.5228	58.7564	57.8721	53.8718	49.2999
			304.733	76.773	76.0027	60.5028	58.7325	57.8464	53.8525	49.2852
			304.905	76.7418	75.9785	60.4829	58.7087	57.8207	53.8334	49.2706
			305.072	76.7107	75.9545	60.4631	58.685	57.795	53.8143	49.256
			305.236	76.6804	75.931	60.4436	58.6617	57.7695	53.7953	49.2418
			305.403	76.6499	75.9074	60.4241	58.6385	57.7439	53.7762	49.2275
			305.568	76.6196	75.8837	60.4047	58.6153	57.7183	53.7571	49.2133
			305.731	76.5892	75.86	60.3852	58.5921	57.6926	53.738	49.1992
			305.895	76.5594	75.8365	60.3657	58.5694	57.6668	53.7188	49.1849
			306.058	76.5294	75.8129	60.3461	58.5465	57.6411	53.6995	49.1705
			306.22	76.4993	75.7893	60.3266	58.5237	57.6154	53.6803	49.1562
			306.388	76.4694	75.7659	60.3071	58.501	57.5899	53.661	49.1419
			306.554	76.4397	75.7427	60.2879	58.4787	57.5644	53.6416	49.1275
			306.72	76.4103	75.7197	60.2689	58.4565	57.5393	53.6225	49.1132
			306.887	76.3811	75.697	60.25	58.4343	57.5143	53.6036	49.099
			307.052	76.352	75.6744	60.2312	58.4121	57.4894	53.5847	49.0847
			307.217	76.3234	75.6527	60.2134	58.3904	57.4651	53.5661	49.0709
			307.378	76.2945	75.6307	60.1952	58.3685	57.4405	53.5473	49.057
			307.541	76.2653	75.6087	60.177	58.3466	57.416	53.5284	49.0429
			307.706	76.236	75.5869	60.1588	58.3247	57.3914	53.5094	49.0287
			307.875	76.2059	75.5653	60.1408	58.3028	57.3669	53.4901	49.0146
			308.041	76.1756	75.5436	60.1227	58.281	57.3425	53.4708	49.0005
			308.204	76.145	75.5221	60.1047	58.2593	57.3183	53.4516	48.9865
			308.37	76.1142	75.5007	60.0866	58.2377	57.2942	53.4324	48.9725
			308.536	76.0824	75.4797	60.0685	58.2167	57.2706	53.4132	48.9589
			308.703	76.0512	75.4589	60.0504	58.1959	57.2472	53.3943	48.9454
			308.869	76.0204	75.4383	60.0323	58.1754	57.2239	53.3755	48.9321
			309.033	75.9898	75.4177	60.0142	58.1549	57.2009	53.3567	48.9188
			309.201	75.9601	75.3981	59.9961	58.1352	57.1785	53.3385	48.9058
			309.36	75.9305	75.3783	59.9779	58.115	57.1559	53.32	48.8923
			309.539	75.9014	75.3585	59.9597	58.0947	57.1332	53.3014	48.8789
			309.694	75.8725	75.3387	59.9414	58.0744	57.1106	53.2828	48.8654
			309.861	75.8453	75.3194	59.9232	58.0541	57.0879	53.2641	48.8512
			310.024	75.8178	75.2999	59.9052	58.0339	57.0652	53.2453	48.8372
			310.194	75.7907	75.2805	59.8874	58.0137	57.0426	53.2264	48.8232
			310.359	75.7638	75.2613	59.8697	57.9937	57.02	53.2076	48.8093
			310.522	75.7385	75.2425	59.8526	57.9742	56.9975	53.1888	48.7955
			310.687	75.713	75.2238	59.8354	57.9548	56.9753	53.1701	48.7818
			310.857	75.6878	75.2053	59.8184	57.9355	56.9533	53.1514	48.7682
			311.016	75.6629	75.1871	59.8014	57.9163	56.9314	53.1328	48.7547
			311.18	75.6394	75.1697	59.7847	57.8979	56.9101	53.1143	48.7417
			311.341	75.6155	75.1521	59.7674	57.8792	56.8886	53.0956	48.7284
			311.508	75.5917	75.1346	59.7498	57.8605	56.8671	53.0767	48.715
			311.67	75.5681	75.1171	59.7319	57.8417	56.8457	53.0577	48.7018
			311.833	75.5454	75.1004	59.713	57.8232	56.8244	53.0384	48.6884
			312.002	75.5226	75.0836	59.6944	57.8047	56.8032	53.0192	48.675
			312.164	75.4999	75.0671	59.6757	57.7864	56.7821	53.0001	48.6615
			312.33	75.4774	75.0507	59.657	57.7683	56.761	52.9812	48.6482
			312.497	75.4559	75.0353	59.6377	57.7509	56.7404	52.9624	48.6349
			312.664	75.4343	75.0199	59.619	57.7334	56.7198	52.9437	48.6215
			312.819	75.4129	75.0046	59.6005	57.7161	56.6993	52.925	48.6081
			312.99	75.3915	74.9894	59.5822	57.6988	56.6789	52.9063	48.5947
			313.152	75.3712	74.9752	59.5645	57.6823	56.659	52.8878	48.5815
			313.314	75.3506	74.9607	59.5467	57.6655	56.6388	52.8691	48.5681
			313.472	75.3301	74.9465	59.5293	57.6488	56.6186	52.8503	48.5547
			313.642	75.3097	74.9325	59.5121	57.6321	56.5985	52.8315	48.5414
			313.804	75.2901	74.9192	59.496	57.6158	56.5787	52.8125	48.5282
			313.967	75.2705	74.9059	59.4799	57.5997	56.559	52.7938	48.5149
			314.135	75.2512	74.893	59.4641	57.5839	56.5396	52.7751	48.5017
			314.293	75.232	74.8803	59.4486	57.5683	56.5203	52.7565	48.4886
			314.452	75.2139	74.8684	59.4344	57.5537	56.5017	52.7382	48.4758
			314.618	75.1957	74.8561	59.4198	57.5389	56.483	52.7198	48.4627
			314.78	75.1776	74.8439	59.4051	57.5243	56.4642	52.7014	48.4495
			314.949	75.1597	74.8316	59.3904	57.5098	56.4454	52.6829	48.4362
			315.121	75.1426	74.8192	59.376	57.496	56.427	52.6643	48.4227
			315.283	75.1252	74.8064	59.3614	57.4819	56.4085	52.6456	48.4091
			315.452	75.108	74.7936	59.3466	57.4679	56.3901	52.6269	48.3954
			315.613	75.0909	74.7806	59.3319	57.4541	56.3718	52.6082	48.3817
			315.769	75.0743	74.7672	59.3169	57.4408	56.3538	52.5894	48.368
			315.932	75.0579	74.754	59.3023	57.4278	56.3359	52.5707	48.3546
			316.102	75.0418	74.7409	59.2877	57.4151	56.3183	52.5521	48.3414
			316.263	75.0261	74.7278	59.2732	57.4028	56.3008	52.5337	48.3283
			316.424	75.0114	74.7145	59.2592	57.3917	56.2841	52.5156	48.3161
			316.592	74.9964	74.701	59.245	57.3802	56.2672	52.4973	48.3035
			316.756	74.9815	74.6875	59.2308	57.3689	56.2502	52.479	48.2906
			316.921	74.9667	74.6739	59.2166	57.3577	56.2334	52.4605	48.2777
			317.085	74.9525	74.6596	59.2023	57.347	56.2167	52.4419	48.2647
			317.26	74.9381	74.6454	59.1878	57.3361	56.1998	52.4231	48.2515
			317.432	74.9237	74.6312	59.1733	57.3253	56.1828	52.4042	48.2381
			317.597	74.9093	74.617	59.1588	57.3146	56.1659	52.3853	48.2246
			317.771	74.8951	74.6023	59.1441	57.3041	56.149	52.3663	48.2108
			317.944	74.8809	74.588	59.1296	57.2936	56.1323	52.3477	48.1974
			318.118	74.8666	74.5736	59.1153	57.2832	56.1158	52.3293	48.1841
			318.285	74.8522	74.5593	59.1009	57.2727	56.0993	52.311	48.1707
			318.458	74.8378	74.545	59.087	57.2621	56.0835	52.2934	48.1577
			318.634	74.8233	74.5307	59.073	57.2513	56.0674	52.2754	48.1445
			318.805	74.8084	74.5162	59.059	57.2403	56.0511	52.2574	48.1312
			318.973	74.7934	74.5017	59.0451	57.2291	56.0349	52.2393	48.1179
			319.14	74.7777	74.4868	59.0315	57.217	56.0186	52.2209	48.1046
			319.317	74.7621	74.472	59.0179	57.2052	56.0021	52.2026	48.0914
			319.481	74.7465	74.4571	59.0046	57.1935	55.9857	52.1842	48.0782
			319.654	74.7308	74.4422	58.9915	57.1816	55.9692	52.1659	48.0651
			319.828	74.7146	74.4272	58.9792	57.1693	55.9525	52.1474	48.0524
			319.995	74.6987	74.4123	58.9667	57.1571	55.936	52.1293	48.0396
			320.17	74.6827	74.3974	58.9544	57.1449	55.9197	52.1113	48.0268
			320.332	74.6666	74.3825	58.9422	57.1327	55.9034	52.0933	48.014
			320.509	74.6503	74.3676	58.9307	57.1202	55.8873	52.0756	48.0014
			320.683	74.6338	74.3524	58.9189	57.1077	55.8711	52.0576	47.9885
			320.857	74.6172	74.3371	58.9068	57.0952	55.855	52.0396	47.9755
			321.022	74.6004	74.3217	58.8948	57.0826	55.8388	52.0215	47.9625
			321.191	74.5831	74.3058	58.8826	57.0696	55.8228	52.003	47.9492
			321.364	74.566	74.2902	58.8704	57.0566	55.8068	51.9846	47.9361
			321.523	74.5488	74.2747	58.8582	57.0435	55.7908	51.9662	47.9232
			321.694	74.5316	74.2592	58.8459	57.0305	55.7747	51.9478	47.9104
			321.871	74.514	74.2438	58.8335	57.0172	55.7589	51.9295	47.8979
			322.045	74.4961	74.2285	58.8211	57.004	55.7428	51.9114	47.8852
			322.213	74.4776	74.2132	58.8088	56.9908	55.7265	51.8934	47.8726
			322.375	74.4587	74.198	58.7964	56.9776	55.7101	51.8754	47.86
			322.548	74.4376	74.1828	58.7838	56.9641	55.6931	51.8579	47.8474
			322.715	74.4164	74.1675	58.7711	56.9506	55.6762	51.8401	47.8346
			322.881	74.3947	74.1521	58.7582	56.9369	55.6591	51.8223	47.8218
			323.047	74.3727	74.1367	58.7452	56.9232	55.642	51.8045	47.8089
			323.215	74.3487	74.1211	58.7316	56.9091	55.6243	51.7866	47.7956
			323.391	74.3262	74.1056	58.7181	56.8954	55.6071	51.7688	47.7826
			323.552	74.3045	74.0902	58.7046	56.8818	55.59	51.7511	47.7699
			323.722	74.2832	74.0747	58.6911	56.8682	55.5731	51.7334	47.7571
			323.891	74.2637	74.0595	58.6774	56.855	55.5567	51.716	47.7447
			324.065	74.2443	74.0443	58.6639	56.8417	55.5402	51.6986	47.7324
			324.226	74.2253	74.0291	58.6505	56.8284	55.5237	51.6812	47.7202
			324.4	74.2068	74.0141	58.6371	56.8151	55.5073	51.6639	47.7079
			324.566	74.1905	73.9992	58.6237	56.802	55.4912	51.6469	47.6959
			324.738	74.1734	73.9842	58.6101	56.7886	55.4749	51.6296	47.6836
			324.91	74.1564	73.969	58.5964	56.775	55.4585	51.6123	47.671
			325.079	74.1395	73.9537	58.5826	56.7614	55.4421	51.5949	47.6583
			325.241	74.1233	73.938	58.5684	56.7473	55.4254	51.5772	47.6449
			325.408	74.1067	73.9224	58.5543	56.7332	55.4088	51.5596	47.6318
			325.577	74.0901	73.9068	58.5403	56.7193	55.3922	51.542	47.6187
			325.746	74.0737	73.8911	58.5262	56.7053	55.3756	51.5244	47.6054
			325.913	74.0575	73.8753	58.5122	56.6912	55.3593	51.507	47.592
			326.076	74.0414	73.8598	58.4984	56.6774	55.3431	51.4897	47.579
			326.246	74.0253	73.8445	58.4847	56.6636	55.327	51.4724	47.566
			326.421	74.0092	73.8291	58.4711	56.6498	55.3109	51.4552	47.553
			326.582	73.9933	73.8142	58.4578	56.6363	55.2953	51.4382	47.5404
			326.75	73.9772	73.7991	58.4441	56.6223	55.2794	51.421	47.5277
			326.921	73.9611	73.7839	58.4302	56.6082	55.2634	51.4037	47.5148
			327.088	73.9449	73.7687	58.416	56.5941	55.2473	51.3864	47.5018
			327.26	73.9283	73.7535	58.4011	56.5793	55.2311	51.3688	47.489
			327.422	73.9118	73.7385	58.3863	56.5648	55.215	51.3513	47.4761
			327.59	73.8953	73.7236	58.3714	56.5504	55.1989	51.3339	47.4631
			327.753	73.8788	73.7087	58.3565	56.5361	55.1829	51.3166	47.4501
			327.919	73.8624	73.6943	58.3413	56.5219	55.167	51.2996	47.4374
			328.085	73.8461	73.6799	58.3267	56.5078	55.1512	51.2827	47.4247
			328.258	73.8299	73.6654	58.3123	56.4938	55.1353	51.2657	47.4119
			328.418	73.8137	73.6509	58.298	56.4797	55.1195	51.2488	47.3991
			328.584	73.7978	73.6367	58.2845	56.4659	55.1035	51.2321	47.3866
			328.754	73.7816	73.6221	58.2707	56.4517	55.0874	51.2151	47.3737
			328.922	73.7654	73.6072	58.257	56.4376	55.0712	51.198	47.3607
			329.081	73.7493	73.5923	58.2433	56.4234	55.0549	51.1808	47.3478
			329.258	73.7332	73.5768	58.23	56.4091	55.038	51.1634	47.3347
			329.429	73.7172	73.5617	58.2165	56.3951	55.0213	51.1463	47.3217
			329.598	73.7012	73.5466	58.2029	56.3813	55.0045	51.1293	47.3088
			329.754	73.6854	73.5315	58.1895	56.3675	54.9878	51.1125	47.2961
			329.926	73.67	73.5166	58.1762	56.3544	54.971	51.0961	47.2836
			330.092	73.6544	73.5018	58.1631	56.3411	54.9542	51.0796	47.2709
			330.26	73.6387	73.4872	58.15	56.3277	54.9375	51.0631	47.2583
			330.426	73.6231	73.4725	58.137	56.3144	54.9208	51.0465	47.2457
			330.596	73.6075	73.4582	58.1242	56.3012	54.9041	51.0301	47.2329
			330.763	73.5918	73.4436	58.1113	56.2877	54.8874	51.0134	47.2199
			330.936	73.576	73.4289	58.0986	56.2741	54.8708	50.9966	47.2069
			331.097	73.5602	73.4142	58.086	56.2604	54.8542	50.9798	47.1939
			331.258	73.5444	73.3994	58.0736	56.2466	54.8377	50.9627	47.1805
			331.427	73.5287	73.3848	58.0611	56.233	54.8213	50.9459	47.1674
			331.59	73.513	73.3704	58.0487	56.2195	54.8051	50.9292	47.1546
			331.764	73.4975	73.356	58.0363	56.206	54.789	50.9126	47.1419
			331.933	73.4823	73.342	58.0245	56.1929	54.7734	50.8964	47.1296
			332.099	73.467	73.328	58.0125	56.1796	54.7577	50.8802	47.1174
			332.265	73.4517	73.314	58.0004	56.1662	54.742	50.8641	47.1052
			332.433	73.4364	73.3001	57.9883	56.1528	54.7262	50.848	47.0929
			332.599	73.4212	73.2862	57.9761	56.1393	54.7108	50.8322	47.0808
			332.764	73.4058	73.2719	57.9637	56.1256	54.6951	50.8161	47.0685
			332.931	73.3901	73.2574	57.9512	56.112	54.6794	50.8	47.056
			333.104	73.3744	73.2428	57.9386	56.0984	54.6635	50.7838	47.0433
			333.264	73.3582	73.2275	57.9254	56.0844	54.6474	50.7674	47.0302
			333.429	73.342	73.2124	57.9125	56.0706	54.6316	50.7511	47.0174
			333.601	73.3259	73.1974	57.8997	56.057	54.6157	50.7349	47.0046
			333.766	73.3098	73.1825	57.8868	56.0435	54.5999	50.7187	46.9916
			333.936	73.2935	73.1677	57.8741	56.0305	54.5842	50.7025	46.979
			334.097	73.2774	73.1532	57.8616	56.0174	54.5685	50.6865	46.9664
			334.266	73.2615	73.1389	57.8491	56.0044	54.5529	50.6705	46.9539
			334.433	73.2456	73.1246	57.8366	55.9912	54.5372	50.6545	46.9412
			334.602	73.2299	73.1108	57.8243	55.9786	54.5216	50.6387	46.929
			334.769	73.214	73.0965	57.8118	55.9657	54.5058	50.6226	46.9165
			334.938	73.1981	73.082	57.7992	55.9526	54.4899	50.6065	46.9038
			335.109	73.182	73.0675	57.7866	55.9395	54.474	50.5904	46.8911
			335.274	73.1657	73.0526	57.7741	55.9259	54.4579	50.5739	46.8783
			335.435	73.1495	73.0378	57.7618	55.9125	54.442	50.5575	46.8655
			335.604	73.1334	73.0232	57.7494	55.8993	54.4262	50.5413	46.8527
			335.769	73.1173	73.0086	57.7371	55.8861	54.4104	50.525	46.84
			335.942	73.1012	72.9942	57.7253	55.873	54.395	50.509	46.8275
			336.1	73.0854	72.9798	57.7134	55.86	54.3796	50.4932	46.815
			336.271	73.0696	72.9654	57.7014	55.8471	54.3641	50.4774	46.8025
			336.437	73.0538	72.951	57.6895	55.8342	54.3487	50.4617	46.79
			336.601	73.0382	72.9368	57.6773	55.8216	54.3334	50.4465	46.7775
			336.769	73.0224	72.9223	57.665	55.8087	54.3179	50.431	46.7647
			336.942	73.0065	72.9075	57.6526	55.7957	54.3023	50.4154	46.7518
			337.106	72.9905	72.8927	57.6401	55.7826	54.2867	50.3998	46.739
			337.271	72.9744	72.8775	57.6273	55.7691	54.2709	50.3841	46.7256
			337.435	72.9585	72.8625	57.6147	55.7557	54.2551	50.3685	46.7124
			337.604	72.9426	72.8476	57.6021	55.7424	54.2394	50.3528	46.6995
			337.772	72.9267	72.8327	57.5896	55.7291	54.2237	50.3372	46.6866
			337.933	72.9112	72.818	57.5775	55.7158	54.2083	50.3217	46.6739
			338.108	72.8958	72.8034	57.5654	55.7026	54.1929	50.3064	46.6613
			338.27	72.8804	72.7889	57.5533	55.6893	54.1774	50.291	46.6488
			338.436	72.865	72.7744	57.5411	55.676	54.162	50.2756	46.6363
			338.6	72.8497	72.7601	57.529	55.6626	54.1468	50.2603	46.6239
			338.77	72.8342	72.7455	57.5166	55.649	54.1316	50.2449	46.6113
			338.939	72.8187	72.7308	57.5041	55.6354	54.1163	50.2293	46.5986
			339.106	72.8031	72.7159	57.4916	55.6218	54.101	50.2137	46.5859
			339.27	72.7872	72.7007	57.4787	55.6078	54.0857	50.1979	46.5728
			339.438	72.7716	72.6857	57.466	55.594	54.0705	50.1823	46.56
			339.607	72.7561	72.6707	57.4533	55.5802	54.0554	50.1667	46.5473
			339.764	72.7406	72.6558	57.4407	55.5665	54.0404	50.1511	46.5345
			339.934	72.7253	72.641	57.4284	55.5532	54.0258	50.1359	46.5221
			340.099	72.7101	72.6264	57.4163	55.54	54.0112	50.1208	46.5097
			340.266	72.695	72.612	57.4043	55.527	53.9967	50.1057	46.4973
			340.432	72.6798	72.5977	57.3924	55.5141	53.9823	50.0908	46.4849
			340.602	72.6648	72.5838	57.3806	55.5014	53.9681	50.0761	46.4727
			340.763	72.6496	72.5694	57.3686	55.4883	53.9538	50.0611	46.4603
			340.928	72.6344	72.5549	57.3565	55.475	53.9393	50.0461	46.4477
			341.093	72.619	72.5403	57.3445	55.4616	53.9248	50.0311	46.435
			341.262	72.6031	72.5252	57.332	55.4477	53.9097	50.0155	46.4221
			341.431	72.5875	72.5102	57.3195	55.4339	53.8948	49.9999	46.4092
			341.595	72.5719	72.4951	57.3069	55.4202	53.8799	49.9843	46.3962
			341.755	72.5564	72.48	57.2944	55.4065	53.865	49.9686	46.3834
			341.928	72.5407	72.4647	57.2816	55.3927	53.8501	49.9528	46.3707
			342.094	72.5253	72.4498	57.2692	55.3792	53.8354	49.9374	46.3581
			342.259	72.51	72.4351	57.2569	55.3658	53.8209	49.9222	46.3455
			342.427	72.4948	72.4205	57.2446	55.3525	53.8064	49.9071	46.3331
			342.591	72.4797	72.4063	57.2327	55.3395	53.7922	49.8927	46.321
			342.758	72.4644	72.3919	57.2207	55.3264	53.7779	49.878	46.3087
			342.928	72.4491	72.3774	57.2087	55.3131	53.7634	49.8631	46.2962
			343.086	72.4336	72.3629	57.1967	55.2997	53.7488	49.8482	46.2838
			343.248	72.4178	72.3481	57.1845	55.2862	53.7338	49.8331	46.271
			343.415	72.4019	72.3333	57.1722	55.2726	53.7189	49.8179	46.2581
			343.588	72.3862	72.3184	57.16	55.259	53.704	49.8028	46.2453
			343.752	72.3704	72.3036	57.1479	55.2455	53.6891	49.7876	46.2325
			343.923	72.3546	72.2886	57.1357	55.2318	53.6742	49.7724	46.2195
			344.09	72.339	72.2737	57.1235	55.2183	53.6595	49.7575	46.2069
			344.268	72.3235	72.2589	57.1114	55.2048	53.6448	49.7427	46.1946
			344.427	72.308	72.2442	57.0993	55.1913	53.6302	49.7278	46.1822
			344.594	72.2928	72.2296	57.0876	55.178	53.6159	49.7134	46.1701
			344.758	72.2773	72.2148	57.0756	55.1645	53.6015	49.6987	46.1578
			344.921	72.2617	72.2	57.0634	55.151	53.5869	49.6839	46.1454
			345.087	72.2462	72.1851	57.0512	55.1375	53.5722	49.6691	46.1328
			345.257	72.2302	72.1699	57.0386	55.1236	53.5573	49.6539	46.1199
			345.424	72.2144	72.1548	57.0262	55.1097	53.5424	49.6388	46.1072
			345.59	72.1988	72.1398	57.0137	55.0958	53.5275	49.6237	46.0944
			345.75	72.1832	72.1248	57.0013	55.082	53.5126	49.6085	46.0815
			345.924	72.1679	72.11	56.9888	55.0682	53.4975	49.5933	46.0688
			346.085	72.1528	72.0953	56.9766	55.0547	53.4826	49.5784	46.0563
			346.254	72.1378	72.0807	56.9645	55.0413	53.4678	49.5637	46.044
			346.42	72.123	72.0663	56.9525	55.0281	53.4532	49.549	46.0317
			346.581	72.1089	72.0523	56.9411	55.0153	53.439	49.5349	46.0201
			346.746	72.0945	72.038	56.9294	55.0022	53.4247	49.5206	46.008
			346.911	72.0801	72.0236	56.9177	54.9891	53.4102	49.5062	45.9958
			347.077	72.0656	72.0091	56.9058	54.9759	53.3957	49.4917	45.9836
			347.244	72.051	71.9943	56.8938	54.9622	53.3813	49.4771	45.9712
			347.41	72.0363	71.9795	56.8817	54.9484	53.3668	49.4623	45.9586
			347.579	72.0214	71.9647	56.8694	54.9342	53.3521	49.4474	45.9459
			347.74	72.0064	71.9499	56.8572	54.9198	53.3375	49.4325	45.9332
			347.909	71.9908	71.9349	56.8443	54.9042	53.3225	49.4171	45.9202
			348.077	71.9755	71.9201	56.8316	54.8886	53.3077	49.4021	45.9074
			348.243	71.9604	71.9056	56.8191	54.8728	53.2931	49.3873	45.8948
			348.411	71.9453	71.8911	56.8067	54.8568	53.2785	49.3724	45.8824
			348.575	71.9302	71.877	56.7946	54.8396	53.2642	49.3579	45.8702
			348.739	71.9151	71.8628	56.7826	54.823	53.25	49.3433	45.858
			348.906	71.9001	71.8484	56.7705	54.8066	53.2359	49.3288	45.8459
			349.064	71.8851	71.834	56.7585	54.7902	53.2218	49.3142	45.8338
			349.24	71.8701	71.8195	56.747	54.7739	53.2079	49.2997	45.8216
			349.406	71.8549	71.8048	56.7351	54.7578	53.1938	49.2851	45.8094
			349.572	71.8396	71.7901	56.7231	54.7418	53.1796	49.2704	45.797
			349.737	71.8243	71.7754	56.7111	54.726	53.1653	49.2555	45.7845
			349.899	71.8087	71.7603	56.6987	54.7108	53.1508	49.2403	45.7716
			350.066	71.7932	71.7456	56.6865	54.6956	53.1364	49.2253	45.759
			350.237	71.7778	71.7309	56.6744	54.6804	53.122	49.2103	45.7464
			350.399	71.7624	71.7163	56.6622	54.6655	53.1076	49.1954	45.7338
			350.565	71.7472	71.702	56.6501	54.6513	53.0932	49.1806	45.7215
			350.731	71.7318	71.6877	56.6379	54.6371	53.0789	49.166	45.7092
			350.897	71.7163	71.6733	56.6257	54.6229	53.0647	49.1514	45.6968
			351.066	71.7006	71.6588	56.6136	54.6087	53.0504	49.1368	45.6845
			351.229	71.6846	71.6442	56.6014	54.5952	53.0361	49.1223	45.6724
			351.398	71.6685	71.6296	56.5892	54.5813	53.0217	49.1076	45.66
			351.558	71.6524	71.6148	56.5768	54.5673	53.0073	49.0928	45.6475
			351.733	71.6361	71.6	56.5643	54.5532	52.9929	49.078	45.635
			351.901	71.6193	71.5846	56.5518	54.539	52.9783	49.0628	45.6224
			352.064	71.603	71.5696	56.5394	54.525	52.964	49.0479	45.6099
			352.228	71.587	71.5546	56.5271	54.5111	52.9497	49.033	45.5975
			352.394	71.5712	71.5397	56.5148	54.4973	52.9354	49.0181	45.5852
			352.564	71.5561	71.5251	56.5029	54.4839	52.9215	49.0035	45.5732
			352.724	71.5411	71.5106	56.4911	54.4704	52.9075	48.9889	45.5612
			352.889	71.5261	71.4962	56.4794	54.457	52.8934	48.9742	45.5493
			353.058	71.5113	71.4818	56.4678	54.4435	52.8792	48.9595	45.5373
			353.225	71.4972	71.4677	56.4564	54.4304	52.865	48.9447	45.5256
			353.383	71.4829	71.4533	56.4448	54.417	52.8507	48.9298	45.5136
			353.55	71.4685	71.4387	56.4332	54.4035	52.8363	48.9149	45.5014
			353.71	71.4541	71.424	56.4216	54.3901	52.8219	48.8999	45.4892
			353.879	71.4396	71.409	56.4096	54.3762	52.807	48.8844	45.4767
			354.054	71.4252	71.3941	56.3976	54.3624	52.7922	48.8692	45.4643
			354.219	71.4107	71.3793	56.3858	54.3488	52.7776	48.8541	45.4519
			354.387	71.3963	71.3645	56.3741	54.3353	52.7629	48.839	45.4396
			354.548	71.3819	71.3499	56.3624	54.322	52.7484	48.8243	45.4275
			354.715	71.3677	71.3356	56.3508	54.3089	52.734	48.8098	45.4154
			354.887	71.3535	71.3214	56.3394	54.2959	52.7197	48.7955	45.4034
			355.048	71.3392	71.3074	56.3281	54.283	52.7054	48.7814	45.3916
			355.207	71.3252	71.2938	56.3173	54.2708	52.6916	48.768	45.38
			355.38	71.311	71.2799	56.3061	54.2582	52.6775	48.7542	45.3681
			355.54	71.2967	71.2659	56.2948	54.2454	52.6633	48.7402	45.3561
			355.712	71.2823	71.2519	56.2835	54.2326	52.649	48.7262	45.3441
			355.875	71.2674	71.2374	56.2719	54.2194	52.6345	48.7118	45.3317
			356.036	71.2526	71.2229	56.2602	54.2061	52.6199	48.6973	45.3193
			356.206	71.2376	71.2084	56.2484	54.1928	52.6054	48.6826	45.307
			356.374	71.2227	71.1938	56.2364	54.1795	52.5908	48.6677	45.2945
			356.542	71.2073	71.1788	56.2239	54.166	52.5761	48.6525	45.282
			356.707	71.1922	71.1642	56.2117	54.1528	52.5617	48.6376	45.2698
			356.879	71.177	71.1497	56.1996	54.1397	52.5473	48.623	45.2575
			357.045	71.1619	71.1353	56.1875	54.1267	52.533	48.6084	45.2452
			357.206	71.1469	71.1211	56.1753	54.1139	52.5189	48.5941	45.2333
			357.371	71.1317	71.1067	56.1632	54.101	52.5046	48.5795	45.2211
			357.538	71.1164	71.0923	56.1511	54.0879	52.4901	48.5647	45.2088
[truncated: 3,822 more rows]

## Sheet: Fig. 2g
	DCLS			HCLS			HAD			Col I
Day 3	85.21	90.85	94.57	90.65	98.16	95.14	110.56	130.65	120.47	59.66	52.65	54.67
Day 7	77.43	70.67	75.19	92.32	98.99	100.65	195.12	198.56	191.68	52.38	46.94	48.82
Day 14	85.22	77.89	74.55	100.87	100.67	110.07	188.98	189.67	182.29	39.91	36.21	34.61
	DCLS	HCLS	HAD	Col I
	means	means	means	means
Day 3	90.21	94.65	120.56	55.66
Day 7	74.43	97.32	195.12	49.38
Day 14	79.22	103.87	186.98	36.91

## Sheet: Fig. 2h
			DCLS			HCLS			HAD			Col I
		Day 3	20.71	18.87	19.55	27.69	29.54	26.44	3.12	3.89	3.64	8.22	8.98	8.36
		Day 7	16.84	18.65	18.03	28.13	28.78	24.48	1.53	1.76	1.9	5.87	6.12	4.72
		Day 14	16.76	15.98	14.54	27.17	26.23	25.11	1.51	1.76	1.26	3.64	3.98	3.6
			DCLS	HCLS	HAD	Col I
			means	means	means	means
		Day 3	19.71	27.89	3.55	8.52
		Day 7	17.84	27.13	1.73	5.57
		Day 14	15.76	26.17	1.51	3.74

## Sheet: Fig. 2j
	DCLS			HCLS
No-blood	4.82	4.21	3.63	5.12	5.89	5.38
Blood	0.36	0.4	0.41	0.62	0.69	0.72
	DCLS	HCLS
	means	means
No-blood	4.22	5.46
Blood	0.39	0.68

## Sheet: Fig. 2k3
	DCLS			HCLS
No-blood	56.87	52.18	55.56	93.09	88.57	88.63
Blood	23.4	28.15	24.65	85.4	85.34	79.46
	DCLS	HCLS
	means	means
No-blood	54.87	90.1
Blood	25.4	83.4

## Sheet: Fig. 2m4
	DCLS			HCLS			Blank
Day 7	12.97	15.65	16.29	18.55	22.14	20.96	3.12	2.88	4.32
Day 14	20.04	19.89	26.19	35.13	30.32	30.94	9.05	10.18	10.92
	DCLS	HCLS	Blank
	means	means	means
Day 7	14.97	20.55	3.44
Day 14	22.04	32.13	10.05

[truncated: 41 more sheets: Fig. 2n, Fig.3c2-4, Fig. 3d1-5, Fig. 3e2-5, Fig. 3f2-5, Fig. 4h2, Fig. 4h3, Fig. 4i2,i3, Fig. 4k2,l2,m2, Fig. 4a2, Fig. 4b2,d2, Fig. 4f1-3, Fig. 5a4, Fig. 5f1,f2, Fig. 5e3,e4, Fig. 5g3, Fig. 6a1, Fig. 6a2, Fig. 6a3, Fig. 6b1 …]
